# Supplementary material for: Characterization of Phytohormones and Transcriptomic Profiling of the Female and Male Inflorescence Development in Manchurian Walnut (Juglans mandshurica Maxim.)
Source: Int J Mol Sci. 2022 May 13;23(10):5433. doi: 10.3390/ijms23105433 (PMC9143237; doi:10.3390/ijms23105433)
Supplement: Supplementary file 1 [file ijms-23-05433-s001.zip › Supplementary Tables.xlsx]

## Sheet: Table S1
Table S1 the summary of sequence data and quality control in male flower
Sample	Raw Reads	Clean Reads	Clean Base (G)	Error Rate (%)	Q20 (%)	Q30 (%)	GC Content (%)
MS1-1	48472714	46533364	6.98	0.03	97	92.04	46.09
MS1-2	53638348	51180580	7.68	0.03	97.08	92.23	45.88
MS1-3	51410348	49735210	7.46	0.03	96.94	91.88	45.84
MS2-1	53366806	51894220	7.78	0.03	96.97	91.95	45.74
MS2-2	51330204	49048660	7.36	0.03	97.08	92.26	45.89
MS2-3	54369758	51451770	7.72	0.03	97.11	92.33	45.9
MS3-1	53301976	50439252	7.57	0.03	97.06	92.18	45.84
MS3-2	62571452	58655500	8.8	0.03	97.12	92.35	45.72
MS3-3	62509766	59381192	8.91	0.03	97.06	92.19	45.85
Average	5.45524e+07	5.20355e+07	7.80667	0.03	97.0467	92.1567	45.8611

## Sheet: Table S2
Table S2 the statistics for mapping rate in male flower
Sample	Total Reads	Reads mapped	Unique mapped	Multi mapped
MS1-1	46533364	44463083(95.55%)	43243468(92.93%)	1845842(2.62%)
MS1-2	51180580	49050277(95.84%)	47644447(93.09%)	2107622(2.75%)
MS1-3	49735210	47770508(96.05%)	46421465(93.34%)	2040211(2.71%)
MS2-1	51894220	49793255(95.95%)	48499480(93.46%)	1900549(2.49%)
MS2-2	49048660	47040639(95.91%)	45768358(93.31%)	1935389(2.59%)
MS2-3	51451770	49377246(95.97%)	48095422(93.48%)	1903686(2.49%)
MS3-1	50439252	48592542(96.34%)	46595266(92.38%)	3538069(3.96%)
MS3-2	58655500	56469028(96.27%)	54551668(93.00%)	3248720(3.27%)
MS3-3	59381192	57014678(96.01%)	55457855(93.39%)	2352304(2.62%)
Average	5.20355e+07	49952362(96.00%)	48475270(93.16%)	2319155(4.46%)

## Sheet: Table S3
Table S3 the summary of sequence data and quality control in female flower
Sample	Raw Reads	Clean Reads	Clean Base(G)	Error Rate(%)	Q20(%)	Q30(%)	GC Content(%)
FS1-1	57956608	54438732	8.17	0.03	97.35	92.71	45.87
FS1-2	54220506	51651494	7.75	0.03	97.32	92.64	45.92
FS1-3	56422060	53381608	8.01	0.03	97.38	92.83	45.89
FS2-1	50931096	48860410	7.33	0.03	97.26	92.46	45.76
FS2-2	54035020	51378544	7.71	0.03	97.4	92.89	45.78
FS2-3	56194012	52326340	7.85	0.03	97.35	92.76	45.81
FS3-1	52847936	50314352	7.55	0.03	97.47	93.04	46.01
FS3-2	56005188	53075106	7.96	0.03	97.23	92.42	45.9
FS3-3	52797062	49596636	7.44	0.03	97.41	92.9	46.02
Average	5.46011e+07	5.16692e+07	7.75222	0.03	97.3522	92.7389	45.8844

## Sheet: Table 4
Table S4 the statistics for mapping rate in female flower
Sample	Total Reads	Reads mapped	Unique mapped	Multi mapped
FS1-1	54438732	52544025(96.52%)	50916166(93.53%)	2587914(2.99%)
FS1-2	51651494	49693173(96.21%)	48081863(93.09%)	2557260(3.12%)
FS1-3	53381608	50855277(95.27%)	49406695(92.55%)	2224056(2.71%)
FS2-1	48860410	47141479(96.48%)	45846265(93.83%)	1914324(2.65%)
FS2-2	51378544	49503135(96.35%)	48169094(93.75%)	1978893(2.60%)
FS2-3	52326340	50506514(96.52%)	49083588(93.80%)	2169872(2.72%)
FS3-1	50314352	48537890(96.47%)	47276873(93.96%)	1884097(2.51%)
FS3-2	53075106	51216508(96.50%)	49921681(94.06%)	1912314(2.44%)
FS3-3	49596636	47874043(96.53%)	46588952(93.94%)	1917822(2.59%)
Average	51669247	49763560(96.31%)	48365686(93.61%)	2127394(4.12%)

## Sheet: Table S5
Table S5 Differentially expressed transcription factors during the developmental male flower
TFs	Number
ERF	54
bHLH	39
C2H2	39
MYB_related	39
NAC	35
GRAS	31
Dof	24
C3H	23
Trihelix	22
TCP	21
MYB	20
LBD	17
bZIP	16
WRKY	15
SBP	14
ZF-HD	14
FAR1	13
M-type_MADS	13
HD-ZIP	12
GATA	10
B3	8
G2-like	8
ARF	6
WOX	6
BBR-BPC	5
HB-other	5
HSF	5
GeBP	3
NF-YA	3
NF-YC	3
SRS	3
BES1	2
NF-YB	2
RAV	2
AP2	1
ARR-B	1
CAMTA	1
DBB	1
GRF	1
LFY	1
Nin-like	1
NZZ/SPL	1
TALE	1

## Sheet: Table S6
Table S6 Differentially expressed transcription factors during the developmental female flower
TFs	Number
ERF	42
C2H2	19
M-type_MADS	18
bHLH	17
MYB_related	17
GRAS	13
NAC	13
WRKY	13
TCP	10
Dof	8
Trihelix	8
G2-like	7
SBP	7
bZIP	6
HD-ZIP	6
LBD	6
MYB	6
WOX	5
ZF-HD	5
ARF	2
B3	2
DBB	2
FAR1	2
HB-other	2
HSF	2
NF-YA	2
AP2	1
BBR-BPC	1
GATA	1
LFY	1
Nin-like	1
RAV	1
TALE	1

## Sheet: Table S7
Table S7 Differentially expressed TFs from the common DEGs
TFs	Number	Percengt (%)
ERF	20	12.2699
bHLH	13	7.97546
MYB_related	13	7.97546
C2H2	11	6.74847
M-type_MADS	9	5.52147
Trihelix	8	4.90798
NAC	7	4.29448
SBP	7	4.29448
Dof	6	3.68098
GRAS	6	3.68098
HD-ZIP	6	3.68098
MYB	6	3.68098
TCP	6	3.68098
WRKY	6	3.68098
bZIP	5	3.06748
G2-like	5	3.06748
ZF-HD	5	3.06748
LBD	4	2.45399
C3H	3	1.84049
HB-other	2	1.22699
HSF	2	1.22699
NF-YA	2	1.22699
SRS	2	1.22699
ARF	1	0.613497
B3	1	0.613497
BBR-BPC	1	0.613497
DBB	1	0.613497
FAR1	1	0.613497
LFY	1	0.613497
RAV	1	0.613497
TALE	1	0.613497
WOX	1	0.613497

## Sheet: Table S8
Table S8 level-2 GO functional classifications of all the common DEGs
GO ID (level1)	GO Term (level1)	GO ID (level2)	GO Term (level2)	number_of_out (All)	Genes_of_out
GO:0005575	Cellular Component	GO:0005623	cell	1683	gene-Jman001G0003500,gene-Jman001G0004500,gene-Jman001G0008500,gene-Jman001G0008800,gene-Jman001G0010900,gene-Jman001G0011700,gene-Jman001G0012000,gene-Jman001G0012700,gene-Jman001G0014700,gene-Jman001G0015400,gene-Jman001G0016700,gene-Jman001G0025700,gene-Jman001G0029200,gene-Jman001G0032200,gene-Jman001G0034900,gene-Jman001G0036800,gene-Jman001G0046600,gene-Jman001G0046900,gene-Jman001G0049900,…
GO:0005575	Cellular Component	GO:0044464	cell part	1678	gene-Jman001G0003500,gene-Jman001G0004500,gene-Jman001G0008500,gene-Jman001G0008800,gene-Jman001G0010900,gene-Jman001G0011700,gene-Jman001G0012000,gene-Jman001G0012700,gene-Jman001G0014700,gene-Jman001G0015400,gene-Jman001G0016700,gene-Jman001G0025700,gene-Jman001G0029200,gene-Jman001G0032200,gene-Jman001G0034900,gene-Jman001G0036800,gene-Jman001G0046600,gene-Jman001G0046900,gene-Jman001G0049900,…
GO:0008150	Biological Process	GO:0009987	cellular process	1471	gene-Jman001G0003500,gene-Jman001G0004500,gene-Jman001G0007500,gene-Jman001G0008500,gene-Jman001G0008800,gene-Jman001G0010900,gene-Jman001G0011700,gene-Jman001G0012000,gene-Jman001G0012700,gene-Jman001G0025700,gene-Jman001G0034900,gene-Jman001G0036800,gene-Jman001G0046600,gene-Jman001G0046900,gene-Jman001G0047600,gene-Jman001G0049900,gene-Jman001G0050700,gene-Jman001G0053500,gene-Jman001G0053900,…
GO:0003674	Molecular Function	GO:0005488	binding	1373	gene-Jman001G0003500,gene-Jman001G0004500,gene-Jman001G0008500,gene-Jman001G0009700,gene-Jman001G0010900,gene-Jman001G0012000,gene-Jman001G0014700,gene-Jman001G0022600,gene-Jman001G0029200,gene-Jman001G0041400,gene-Jman001G0046600,gene-Jman001G0048300,gene-Jman001G0049900,gene-Jman001G0053500,gene-Jman001G0068100,gene-Jman001G0073900,gene-Jman001G0074200,gene-Jman001G0076900,gene-Jman001G0081300,…
GO:0008150	Biological Process	GO:0008152	metabolic process	1304	gene-Jman001G0004500,gene-Jman001G0007500,gene-Jman001G0008500,gene-Jman001G0008800,gene-Jman001G0010900,gene-Jman001G0012000,gene-Jman001G0012700,gene-Jman001G0034900,gene-Jman001G0036800,gene-Jman001G0041400,gene-Jman001G0046900,gene-Jman001G0047600,gene-Jman001G0048300,gene-Jman001G0048700,gene-Jman001G0049900,gene-Jman001G0053500,gene-Jman001G0066200,gene-Jman001G0068100,gene-Jman001G0068600,…
GO:0008150	Biological Process	GO:0044699	single-organism process	1249	gene-Jman001G0003200,gene-Jman001G0003500,gene-Jman001G0007500,gene-Jman001G0008500,gene-Jman001G0011700,gene-Jman001G0012000,gene-Jman001G0012700,gene-Jman001G0016700,gene-Jman001G0025700,gene-Jman001G0032200,gene-Jman001G0034900,gene-Jman001G0036800,gene-Jman001G0046600,gene-Jman001G0046900,gene-Jman001G0048300,gene-Jman001G0049900,gene-Jman001G0050700,gene-Jman001G0053900,gene-Jman001G0054600,…
GO:0003674	Molecular Function	GO:0003824	catalytic activity	1191	gene-Jman001G0007500,gene-Jman001G0008500,gene-Jman001G0009700,gene-Jman001G0012700,gene-Jman001G0014700,gene-Jman001G0016500,gene-Jman001G0029200,gene-Jman001G0034900,gene-Jman001G0036800,gene-Jman001G0041400,gene-Jman001G0048300,gene-Jman001G0048700,gene-Jman001G0068100,gene-Jman001G0073900,gene-Jman001G0081300,gene-Jman001G0081400,gene-Jman001G0081700,gene-Jman001G0083500,gene-Jman001G0084600,…
GO:0005575	Cellular Component	GO:0043226	organelle	1113	gene-Jman001G0003500,gene-Jman001G0008800,gene-Jman001G0010900,gene-Jman001G0025700,gene-Jman001G0032200,gene-Jman001G0034900,gene-Jman001G0046600,gene-Jman001G0046900,gene-Jman001G0049900,gene-Jman001G0052200,gene-Jman001G0053500,gene-Jman001G0068600,gene-Jman001G0071600,gene-Jman001G0074200,gene-Jman001G0081100,gene-Jman001G0082000,gene-Jman001G0084600,gene-Jman001G0092400,gene-Jman001G0093900,…
GO:0005575	Cellular Component	GO:0016020	membrane	889	gene-Jman001G0003200,gene-Jman001G0009700,gene-Jman001G0010900,gene-Jman001G0011700,gene-Jman001G0014700,gene-Jman001G0016700,gene-Jman001G0025700,gene-Jman001G0029200,gene-Jman001G0032200,gene-Jman001G0034900,gene-Jman001G0041400,gene-Jman001G0048300,gene-Jman001G0050700,gene-Jman001G0053900,gene-Jman001G0054600,gene-Jman001G0058800,gene-Jman001G0066200,gene-Jman001G0081100,gene-Jman001G0081300,…
GO:0008150	Biological Process	GO:0050896	response to stimulus	789	gene-Jman001G0008500,gene-Jman001G0010900,gene-Jman001G0011700,gene-Jman001G0012000,gene-Jman001G0014700,gene-Jman001G0029200,gene-Jman001G0034900,gene-Jman001G0049900,gene-Jman001G0052200,gene-Jman001G0053500,gene-Jman001G0054600,gene-Jman001G0066200,gene-Jman001G0068600,gene-Jman001G0071600,gene-Jman001G0073900,gene-Jman001G0081700,gene-Jman001G0086200,gene-Jman001G0093900,gene-Jman001G0116000,…
GO:0008150	Biological Process	GO:0065007	biological regulation	741	gene-Jman001G0004500,gene-Jman001G0008500,gene-Jman001G0008800,gene-Jman001G0011700,gene-Jman001G0029200,gene-Jman001G0046900,gene-Jman001G0047600,gene-Jman001G0049900,gene-Jman001G0053500,gene-Jman001G0053900,gene-Jman001G0068600,gene-Jman001G0071600,gene-Jman001G0074200,gene-Jman001G0082000,gene-Jman001G0084600,gene-Jman001G0092400,gene-Jman001G0103100,gene-Jman001G0104000,gene-Jman001G0109700,…
GO:0005575	Cellular Component	GO:0044425	membrane part	701	gene-Jman001G0003200,gene-Jman001G0009700,gene-Jman001G0010900,gene-Jman001G0011700,gene-Jman001G0014700,gene-Jman001G0016700,gene-Jman001G0025700,gene-Jman001G0032200,gene-Jman001G0041400,gene-Jman001G0048300,gene-Jman001G0050700,gene-Jman001G0053900,gene-Jman001G0054600,gene-Jman001G0058800,gene-Jman001G0081300,gene-Jman001G0081400,gene-Jman001G0081700,gene-Jman001G0084600,gene-Jman001G0093900,…
GO:0008150	Biological Process	GO:0050789	regulation of biological process	665	gene-Jman001G0004500,gene-Jman001G0008500,gene-Jman001G0008800,gene-Jman001G0011700,gene-Jman001G0029200,gene-Jman001G0046900,gene-Jman001G0047600,gene-Jman001G0049900,gene-Jman001G0053500,gene-Jman001G0068600,gene-Jman001G0071600,gene-Jman001G0074200,gene-Jman001G0082000,gene-Jman001G0092400,gene-Jman001G0104000,gene-Jman001G0109700,gene-Jman001G0116000,gene-Jman001G0120200,gene-Jman001G0136300,…
GO:0008150	Biological Process	GO:0032502	developmental process	436	gene-Jman001G0003500,gene-Jman001G0012700,gene-Jman001G0046900,gene-Jman001G0049900,gene-Jman001G0068600,gene-Jman001G0084600,gene-Jman001G0092400,gene-Jman001G0094600,gene-Jman001G0103100,gene-Jman001G0108100,gene-Jman001G0116000,gene-Jman001G0120500,gene-Jman001G0121900,gene-Jman001G0122000,gene-Jman001G0136900,gene-Jman001G0144200,gene-Jman001G0149700,gene-Jman001G0154000,gene-Jman001G0172700,…
GO:0008150	Biological Process	GO:0032501	multicellular organismal process	398	gene-Jman001G0003500,gene-Jman001G0046900,gene-Jman001G0049900,gene-Jman001G0068600,gene-Jman001G0084600,gene-Jman001G0092400,gene-Jman001G0094600,gene-Jman001G0108100,gene-Jman001G0116000,gene-Jman001G0136900,gene-Jman001G0144200,gene-Jman001G0149700,gene-Jman001G0172700,gene-Jman001G0180400,gene-Jman001G0231700,gene-Jman001G0261700,gene-Jman001G0269200,gene-Jman001G0297600,gene-Jman001G0305000,…
GO:0005575	Cellular Component	GO:0044422	organelle part	362	gene-Jman001G0010900,gene-Jman001G0025700,gene-Jman001G0032200,gene-Jman001G0046600,gene-Jman001G0052200,gene-Jman001G0081100,gene-Jman001G0084600,gene-Jman001G0093900,gene-Jman001G0094000,gene-Jman001G0094600,gene-Jman001G0099100,gene-Jman001G0109700,gene-Jman001G0136300,gene-Jman001G0157400,gene-Jman001G0162200,gene-Jman001G0234000,gene-Jman001G0262400,gene-Jman001G0284900,gene-Jman001G0300900,…
GO:0008150	Biological Process	GO:0023052	signaling	292	gene-Jman001G0008500,gene-Jman001G0011700,gene-Jman001G0068600,gene-Jman001G0116000,gene-Jman001G0120200,gene-Jman001G0176100,gene-Jman001G0183400,gene-Jman001G0211100,gene-Jman001G0232000,gene-Jman001G0251800,gene-Jman001G0282700,gene-Jman001G0284900,gene-Jman001G0323700,gene-Jman001G0348300,gene-Jman001G0349000,gene-Jman001G0349100,gene-Jman001G0373100,gene-Jman002G0030600,gene-Jman002G0041100,…
GO:0008150	Biological Process	GO:0071840	cellular component organization or biogenesis	270	gene-Jman001G0003500,gene-Jman001G0012700,gene-Jman001G0046600,gene-Jman001G0073900,gene-Jman001G0081100,gene-Jman001G0083500,gene-Jman001G0092400,gene-Jman001G0099100,gene-Jman001G0103100,gene-Jman001G0104000,gene-Jman001G0109700,gene-Jman001G0136300,gene-Jman001G0231700,gene-Jman001G0323700,gene-Jman001G0360000,gene-Jman001G0375000,gene-Jman001G0375100,gene-Jman002G0009700,gene-Jman002G0010000,…
GO:0003674	Molecular Function	GO:0001071	nucleic acid binding transcription factor activity	268	gene-Jman001G0003500,gene-Jman001G0049900,gene-Jman001G0053500,gene-Jman001G0068600,gene-Jman001G0082000,gene-Jman001G0092400,gene-Jman001G0116600,gene-Jman001G0120200,gene-Jman001G0183400,gene-Jman001G0269200,gene-Jman001G0297600,gene-Jman001G0299100,gene-Jman001G0305000,gene-Jman001G0323700,gene-Jman001G0342100,gene-Jman001G0359800,gene-Jman001G0360000,gene-Jman001G0371700,gene-Jman001G0373800,…
GO:0008150	Biological Process	GO:0051179	localization	250	gene-Jman001G0003200,gene-Jman001G0011700,gene-Jman001G0012700,gene-Jman001G0016700,gene-Jman001G0025700,gene-Jman001G0032200,gene-Jman001G0049900,gene-Jman001G0050700,gene-Jman001G0053900,gene-Jman001G0054600,gene-Jman001G0071600,gene-Jman001G0081100,gene-Jman001G0128800,gene-Jman001G0154000,gene-Jman001G0154800,gene-Jman001G0211100,gene-Jman001G0250500,gene-Jman001G0262400,gene-Jman001G0282700,…
GO:0005575	Cellular Component	GO:0005576	extracellular region	240	gene-Jman001G0016500,gene-Jman001G0073900,gene-Jman001G0086200,gene-Jman001G0094600,gene-Jman001G0142300,gene-Jman001G0176100,gene-Jman001G0211100,gene-Jman001G0232000,gene-Jman001G0296500,gene-Jman001G0311700,gene-Jman001G0311900,gene-Jman001G0362500,gene-Jman001G0363500,gene-Jman001G0364600,gene-Jman002G0010000,gene-Jman002G0012700,gene-Jman002G0012900,gene-Jman002G0069600,gene-Jman002G0080800,…
GO:0008150	Biological Process	GO:0000003	reproduction	227	gene-Jman001G0049900,gene-Jman001G0084600,gene-Jman001G0136900,gene-Jman001G0144200,gene-Jman001G0149700,gene-Jman001G0180400,gene-Jman001G0261700,gene-Jman001G0297600,gene-Jman001G0315500,gene-Jman001G0373800,gene-Jman001G0387900,gene-Jman002G0002500,gene-Jman002G0032100,gene-Jman002G0047100,gene-Jman002G0074900,gene-Jman002G0095600,gene-Jman002G0147500,gene-Jman002G0150500,gene-Jman002G0172900,…
GO:0008150	Biological Process	GO:0022414	reproductive process	224	gene-Jman001G0049900,gene-Jman001G0084600,gene-Jman001G0136900,gene-Jman001G0144200,gene-Jman001G0149700,gene-Jman001G0180400,gene-Jman001G0261700,gene-Jman001G0297600,gene-Jman001G0315500,gene-Jman001G0373800,gene-Jman001G0387900,gene-Jman002G0002500,gene-Jman002G0032100,gene-Jman002G0047100,gene-Jman002G0074900,gene-Jman002G0095600,gene-Jman002G0150500,gene-Jman002G0172900,gene-Jman002G0194400,…
GO:0008150	Biological Process	GO:0051704	multi-organism process	221	gene-Jman001G0012000,gene-Jman001G0014700,gene-Jman001G0029200,gene-Jman001G0053500,gene-Jman001G0081700,gene-Jman001G0086200,gene-Jman001G0108100,gene-Jman001G0144200,gene-Jman001G0183400,gene-Jman001G0211100,gene-Jman001G0234000,gene-Jman001G0284900,gene-Jman001G0317600,gene-Jman001G0333500,gene-Jman002G0016700,gene-Jman002G0095600,gene-Jman002G0106000,gene-Jman002G0147500,gene-Jman002G0150500,…
GO:0003674	Molecular Function	GO:0005215	transporter activity	186	gene-Jman001G0003200,gene-Jman001G0011700,gene-Jman001G0016700,gene-Jman001G0025700,gene-Jman001G0032200,gene-Jman001G0053900,gene-Jman001G0054600,gene-Jman001G0128800,gene-Jman001G0146600,gene-Jman001G0154800,gene-Jman001G0250500,gene-Jman001G0307900,gene-Jman001G0344700,gene-Jman001G0358500,gene-Jman002G0022700,gene-Jman002G0049000,gene-Jman002G0067600,gene-Jman002G0164000,gene-Jman002G0194400,…
GO:0008150	Biological Process	GO:0048518	positive regulation of biological process	121	gene-Jman001G0046900,gene-Jman001G0049900,gene-Jman001G0104000,gene-Jman001G0136300,gene-Jman001G0183400,gene-Jman001G0284900,gene-Jman001G0305000,gene-Jman001G0323700,gene-Jman001G0373100,gene-Jman002G0040900,gene-Jman002G0064800,gene-Jman002G0147500,gene-Jman002G0151400,gene-Jman002G0164500,gene-Jman002G0176000,gene-Jman002G0217300,gene-Jman002G0272700,gene-Jman003G0000600,gene-Jman003G0011200,…
GO:0005575	Cellular Component	GO:0055044	symplast	113	gene-Jman001G0034900,gene-Jman001G0073900,gene-Jman001G0128800,gene-Jman001G0154800,gene-Jman001G0176100,gene-Jman001G0195600,gene-Jman001G0211100,gene-Jman001G0232000,gene-Jman001G0250500,gene-Jman001G0286600,gene-Jman001G0348300,gene-Jman002G0022700,gene-Jman002G0069600,gene-Jman002G0131000,gene-Jman002G0147500,gene-Jman002G0150500,gene-Jman002G0270800,gene-Jman002G0270900,gene-Jman002G0282300,…
GO:0005575	Cellular Component	GO:0030054	cell junction	113	gene-Jman001G0034900,gene-Jman001G0073900,gene-Jman001G0128800,gene-Jman001G0154800,gene-Jman001G0176100,gene-Jman001G0195600,gene-Jman001G0211100,gene-Jman001G0232000,gene-Jman001G0250500,gene-Jman001G0286600,gene-Jman001G0348300,gene-Jman002G0022700,gene-Jman002G0069600,gene-Jman002G0131000,gene-Jman002G0147500,gene-Jman002G0150500,gene-Jman002G0270800,gene-Jman002G0270900,gene-Jman002G0282300,…
GO:0008150	Biological Process	GO:0048519	negative regulation of biological process	110	gene-Jman001G0029200,gene-Jman001G0053500,gene-Jman001G0068600,gene-Jman001G0136900,gene-Jman001G0259400,gene-Jman001G0269200,gene-Jman001G0299100,gene-Jman001G0360000,gene-Jman001G0373800,gene-Jman002G0067600,gene-Jman002G0095600,gene-Jman002G0183100,gene-Jman002G0190200,gene-Jman002G0255300,gene-Jman002G0270800,gene-Jman002G0270900,gene-Jman002G0280300,gene-Jman002G0308500,gene-Jman002G0330000,…
GO:0005575	Cellular Component	GO:0032991	macromolecular complex	108	gene-Jman001G0004500,gene-Jman001G0010900,gene-Jman001G0136300,gene-Jman001G0149700,gene-Jman001G0162200,gene-Jman001G0180400,gene-Jman002G0002500,gene-Jman002G0085700,gene-Jman002G0086300,gene-Jman002G0147500,gene-Jman002G0180100,gene-Jman002G0218300,gene-Jman002G0248700,gene-Jman002G0255700,gene-Jman003G0016800,gene-Jman003G0019800,gene-Jman003G0154900,gene-Jman003G0165300,gene-Jman003G0165400,…
GO:0008150	Biological Process	GO:0002376	immune system process	98	gene-Jman001G0012000,gene-Jman001G0211100,gene-Jman001G0261700,gene-Jman001G0284900,gene-Jman002G0147500,gene-Jman002G0197500,gene-Jman002G0255300,gene-Jman003G0044200,gene-Jman003G0098700,gene-Jman003G0148100,gene-Jman003G0191000,gene-Jman003G0191100,gene-Jman003G0216100,gene-Jman004G0200400,gene-Jman004G0241000,gene-Jman004G0253700,gene-Jman004G0253800,gene-Jman005G0025900,gene-Jman005G0052100,…
GO:0008150	Biological Process	GO:0040007	growth	93	gene-Jman001G0103100,gene-Jman001G0108100,gene-Jman002G0009700,gene-Jman002G0049000,gene-Jman002G0067600,gene-Jman002G0244200,gene-Jman002G0255000,gene-Jman002G0270800,gene-Jman002G0270900,gene-Jman002G0271500,gene-Jman002G0316600,gene-Jman003G0016700,gene-Jman003G0106300,gene-Jman003G0159900,gene-Jman003G0224000,gene-Jman003G0236600,gene-Jman003G0292100,gene-Jman004G0049700,gene-Jman004G0068500,…
GO:0003674	Molecular Function	GO:0004871	signal transducer activity	61	gene-Jman001G0066200,gene-Jman001G0103100,gene-Jman001G0176100,gene-Jman001G0232000,gene-Jman001G0286600,gene-Jman001G0373100,gene-Jman002G0075400,gene-Jman002G0250100,gene-Jman003G0100300,gene-Jman003G0168700,gene-Jman003G0239500,gene-Jman004G0186100,gene-Jman005G0025900,gene-Jman005G0052100,gene-Jman005G0160600,gene-Jman005G0184200,gene-Jman005G0184300,gene-Jman005G0224500,gene-Jman005G0266300,…
GO:0003674	Molecular Function	GO:0060089	molecular transducer activity	51	gene-Jman001G0103100,gene-Jman002G0049000,gene-Jman002G0075400,gene-Jman002G0250100,gene-Jman003G0100300,gene-Jman003G0168700,gene-Jman005G0025900,gene-Jman005G0052100,gene-Jman005G0160600,gene-Jman005G0184200,gene-Jman005G0184300,gene-Jman005G0224500,gene-Jman005G0266300,gene-Jman006G0034800,gene-Jman006G0069700,gene-Jman006G0176600,gene-Jman006G0224900,gene-Jman007G0024500,gene-Jman007G0029300,…
GO:0005575	Cellular Component	GO:0031974	membrane-enclosed lumen	43	gene-Jman001G0162200,gene-Jman002G0032100,gene-Jman002G0045600,gene-Jman003G0165300,gene-Jman003G0165400,gene-Jman004G0031800,gene-Jman004G0169600,gene-Jman004G0204500,gene-Jman004G0248000,gene-Jman005G0085400,gene-Jman005G0133600,gene-Jman005G0168900,gene-Jman005G0216400,gene-Jman005G0277100,gene-Jman006G0019600,gene-Jman006G0029400,gene-Jman006G0068100,gene-Jman006G0194100,gene-Jman006G0232000,…
GO:0003674	Molecular Function	GO:0098772	molecular function regulator	34	gene-Jman001G0259400,gene-Jman001G0323300,gene-Jman002G0009700,gene-Jman002G0060100,gene-Jman002G0098100,gene-Jman002G0106000,gene-Jman002G0221400,gene-Jman002G0222000,gene-Jman003G0204800,gene-Jman003G0293400,gene-Jman004G0135100,gene-Jman004G0213300,gene-Jman005G0160000,gene-Jman005G0162000,gene-Jman005G0162400,gene-Jman006G0046400,gene-Jman006G0065200,gene-Jman006G0163200,gene-Jman007G0174300,…
GO:0003674	Molecular Function	GO:0000988	transcription factor activity, protein binding	32	gene-Jman001G0092400,gene-Jman001G0305000,gene-Jman002G0040900,gene-Jman002G0095600,gene-Jman002G0164500,gene-Jman002G0176000,gene-Jman002G0285000,gene-Jman003G0011200,gene-Jman003G0098700,gene-Jman003G0161700,gene-Jman003G0165300,gene-Jman003G0165400,gene-Jman003G0165500,gene-Jman005G0085400,gene-Jman005G0168900,gene-Jman005G0210000,gene-Jman006G0046500,gene-Jman006G0047300,gene-Jman006G0173300,…
GO:0003674	Molecular Function	GO:0016209	antioxidant activity	21	gene-Jman001G0073900,gene-Jman003G0036000,gene-Jman003G0093000,gene-Jman005G0239200,gene-Jman005G0271600,gene-Jman005G0291000,gene-Jman006G0018800,gene-Jman006G0128900,gene-Jman007G0212100,gene-Jman008G0202700,gene-Jman010G0230100,gene-Jman011G0185300,gene-Jman013G0042500,gene-Jman013G0124600,gene-Jman013G0132300,gene-Jman014G0056300,gene-Jman015G0006100,gene-Jman015G0155500,gene-Jman_Un580G00017…
GO:0003674	Molecular Function	GO:0005198	structural molecule activity	20	gene-Jman001G0136300,gene-Jman002G0069600,gene-Jman003G0019800,gene-Jman004G0190200,gene-Jman006G0194100,gene-Jman006G0196100,gene-Jman008G0021500,gene-Jman009G0012000,gene-Jman012G0200000,gene-Jman013G0185800,gene-Jman014G0112900,gene-Jman016G0117500,novel.1141,novel.1571,novel.1690,novel.1872,novel.1923,novel.1964,novel.1976,novel.2046
GO:0005575	Cellular Component	GO:0044421	extracellular region part	19	gene-Jman002G0080800,gene-Jman002G0081200,gene-Jman002G0267200,gene-Jman002G0330100,gene-Jman003G0033100,gene-Jman003G0065500,gene-Jman003G0082700,gene-Jman005G0211900,gene-Jman006G0059000,gene-Jman007G0078700,gene-Jman007G0195900,gene-Jman008G0190700,gene-Jman009G0160800,gene-Jman011G0122900,gene-Jman011G0195400,gene-Jman012G0010100,gene-Jman013G0160000,gene-Jman013G0161000,gene-Jman013G0161100
GO:0003674	Molecular Function	GO:0009055	electron carrier activity	17	gene-Jman001G0076900,gene-Jman002G0042500,gene-Jman002G0348800,gene-Jman003G0047100,gene-Jman007G0036600,gene-Jman007G0045100,gene-Jman008G0226200,gene-Jman010G0213200,gene-Jman012G0024500,gene-Jman015G0024500,gene-Jman016G0030700,gene-Jman016G0037900,gene-Jman_Un595G0000100,novel.1535,novel.1919,novel.868,novel.977
GO:0008150	Biological Process	GO:0048511	rhythmic process	15	gene-Jman001G0373800,gene-Jman002G0172900,gene-Jman003G0165300,gene-Jman003G0165400,gene-Jman005G0048100,gene-Jman006G0130100,gene-Jman008G0225400,gene-Jman010G0088400,gene-Jman011G0060400,gene-Jman012G0058000,gene-Jman012G0091600,gene-Jman016G0032100,gene-Jman_Un607G0004000,novel.1081,novel.1147
GO:0003674	Molecular Function	GO:0045735	nutrient reservoir activity	15	gene-Jman001G0159400,gene-Jman001G0159700,gene-Jman001G0362500,gene-Jman002G0090700,gene-Jman003G0259200,gene-Jman005G0181300,gene-Jman005G0181500,gene-Jman006G0178000,gene-Jman006G0178200,gene-Jman009G0130100,gene-Jman011G0190500,gene-Jman013G0124500,gene-Jman013G0124600,gene-Jman014G0135400,gene-Jman014G0182600
GO:0005575	Cellular Component	GO:0099512	supramolecular fiber	15	gene-Jman001G0046600,gene-Jman001G0375000,gene-Jman003G0107000,gene-Jman003G0197100,gene-Jman004G0186500,gene-Jman004G0190200,gene-Jman006G0068100,gene-Jman006G0074300,gene-Jman006G0125900,gene-Jman008G0249400,gene-Jman011G0136700,gene-Jman011G0142700,gene-Jman013G0161900,gene-Jman014G0041000,novel.1692
GO:0008150	Biological Process	GO:0001906	cell killing	4	gene-Jman011G0189200,gene-Jman014G0046400,gene-Jman014G0046900,gene-Jman014G0047100
GO:0005575	Cellular Component	GO:0031012	extracellular matrix	4	gene-Jman009G0160800,gene-Jman011G0111500,gene-Jman011G0195400,gene-Jman012G0030400
GO:0008150	Biological Process	GO:0040011	locomotion	3	gene-Jman003G0238000,gene-Jman016G0104400,novel.776
GO:0003674	Molecular Function	GO:0045182	translation regulator activity	3	gene-Jman005G0053900,gene-Jman005G0221900,gene-Jman013G0152000
GO:0005575	Cellular Component	GO:0009295	nucleoid	2	gene-Jman003G0154900,gene-Jman005G0239200
GO:0008150	Biological Process	GO:0098754	detoxification	1	gene-Jman014G0049100
GO:0008150	Biological Process	GO:0007610	behavior	1	gene-Jman006G0125900
GO:0003674	Molecular Function	GO:0016530	metallochaperone activity	1	gene-Jman001G0307900
GO:0005575	Cellular Component	GO:0044215	other organism	1	gene-Jman011G0136700
GO:0005575	Cellular Component	GO:0044217	other organism part	1	gene-Jman011G0136700

## Sheet: Table S9
Table S9 KEGG enrichment analysis of all the common DEGs
KEGG_A_class	KEGG_B_class	Pathway	out (1169)	All (5696)	Pvalue	Qvalue	Pathway ID	Genes	K_IDs
Organismal Systems	Environmental adaptation	Plant-pathogen interaction	175	632	2.85418e-06	0.000359626	ko04626	gene-Jman001G0009700;gene-Jman001G0053500;gene-Jman001G0081300;gene-Jman001G0081400;gene-Jman001G0081700;gene-Jman001G0108100;gene-Jman001G0119100;gene-Jman001G0261700;gene-Jman001G0333500;gene-Jman001G0337800;gene-Jman001G0338700;gene-Jman001G0348300;gene-Jman001G0349000;gene-Jman001G0349100;gene-Jman001G0351700;gene-Jman001G0360200;gene-Jman002G0000700;gene-Jman002G0048000;gene-Jman002G0069600;…	K13429+K18834+K16224+K16224+K16224+K13420+K15397+K02183+K13466+K13466+K13466+K13457+K13459+K13459+K13420+K13449+K13459+K13416+K13420+K13430+K13424+K18835+K13424+K13420+K13435+K13435+K13457+K13424+K13449+K15397+K18878+K15397+K13447+K13448+K13466+K13430+K13416+K13420+K13416+K04079+K18878+K13416+K13434+K20600+K13416+K13448+K15397+K13412+K13420+K13420+K13424+K13429+K13429+K13457+K13457+K13457+K13430+…
Environmental Information Processing	Signal transduction	MAPK signaling pathway - plant	111	390	6.64251e-05	0.00340047	ko04016	gene-Jman001G0014700;gene-Jman001G0081300;gene-Jman001G0081400;gene-Jman001G0081700;gene-Jman001G0108100;gene-Jman001G0261700;gene-Jman001G0299100;gene-Jman001G0315500;gene-Jman001G0323700;gene-Jman001G0342100;gene-Jman001G0351700;gene-Jman001G0360200;gene-Jman001G0373100;gene-Jman002G0048000;gene-Jman002G0069600;gene-Jman002G0183100;gene-Jman002G0197500;gene-Jman002G0217300;gene-Jman002G0244200;…	K20606+K16224+K16224+K16224+K13420+K02183+K13422+K20772+K13422+K20558+K13420+K13449+K20716+K13416+K13420+K13424+K20606+K13424+K20718+K13420+K20718+K13424+K13449+K20547+K20606+K13447+K14514+K20606+K13416+K13420+K20606+K13416+K20606+K14514+K13416+K20772+K20600+K13422+K13416+K20547+K13420+K13420+K13424+K13422+K20718+K20718+K13420+K13424+K13413+K13420+K14498+K13413+K20718+K13416+K20718+K13420+K13424+…
Metabolism	Global and overview maps	Biosynthesis of secondary metabolites	331	1368	8.09635e-05	0.00340047	ko01110	gene-Jman001G0024700;gene-Jman001G0026100;gene-Jman001G0036800;gene-Jman001G0048300;gene-Jman001G0048700;gene-Jman001G0068100;gene-Jman001G0073900;gene-Jman001G0084600;gene-Jman001G0086200;gene-Jman001G0093900;gene-Jman001G0094000;gene-Jman001G0119100;gene-Jman001G0157400;gene-Jman001G0195600;gene-Jman001G0211400;gene-Jman001G0220100;gene-Jman001G0244700;gene-Jman001G0245600;gene-Jman001G0272600;…	K00164+K01593+K10775+K23810+K22097+K04124+K00430+K12638+K01193+K20623+K00454+K15397+K00975+K01114+K13496+K01193+K00660+K01193+K01188+K01188+K13066+K20772+K13508+K15095+K14759+K16818+K16818+K20623+K00850+K13066+K01757+K13390+K05933+K14759+K00764+K00128+K05282+K22097+K01087+K00002+K13544+K09590+K01580+K13789+K10717+K01087+K23260+K00318+K00660+K00588+K00511+K02492+K12930+K00430+K13258+K01723+K15397+…
Metabolism	Metabolism of terpenoids and polyketides	Zeatin biosynthesis	15	29	0.000184346	0.00483122	ko00908	gene-Jman001G0211400;gene-Jman002G0080800;gene-Jman002G0081200;gene-Jman002G0294300;gene-Jman005G0211900;gene-Jman007G0061300;gene-Jman007G0104100;gene-Jman008G0270100;gene-Jman008G0270700;gene-Jman009G0035500;gene-Jman009G0037100;gene-Jman012G0010100;gene-Jman015G0009900;gene-Jman015G0010100;novel.383	K13496+K00279+K00279+K10717+K00279+K13496+K10760+K13496+K13496+K13495+K00279+K00279+K13496+K13496+K00279
Metabolism	Biosynthesis of other secondary metabolites	Flavonoid biosynthesis	30	78	0.000191715	0.00483122	ko00941	gene-Jman001G0244700;gene-Jman002G0352700;gene-Jman003G0008200;gene-Jman003G0107500;gene-Jman003G0266800;gene-Jman003G0267000;gene-Jman004G0063500;gene-Jman004G0201800;gene-Jman005G0062100;gene-Jman005G0080800;gene-Jman005G0194500;gene-Jman008G0020100;gene-Jman008G0219800;gene-Jman008G0246000;gene-Jman009G0188000;gene-Jman009G0189000;gene-Jman009G0189900;gene-Jman010G0138000;gene-Jman010G0142100;…	K00660+K00660+K00588+K00588+K05278+K05278+K05280+K05277+K00660+K13065+K13065+K05277+K09754+K13065+K13065+K13065+K13065+K00660+K13065+K00588+K00660+K00487+K13083+K13065+K08695+K00588+K13065+K13080+K13065+K13083
Metabolism	Biosynthesis of other secondary metabolites	Phenylpropanoid biosynthesis	65	217	0.000509193	0.010693	ko00940	gene-Jman001G0036800;gene-Jman001G0073900;gene-Jman001G0272600;gene-Jman001G0272700;gene-Jman001G0283000;gene-Jman002G0072600;gene-Jman002G0318200;gene-Jman003G0008200;gene-Jman003G0036000;gene-Jman003G0107500;gene-Jman003G0188700;gene-Jman003G0240500;gene-Jman005G0063700;gene-Jman005G0080800;gene-Jman005G0194500;gene-Jman005G0248400;gene-Jman005G0271600;gene-Jman005G0291000;gene-Jman006G0128900;…	K10775+K00430+K01188+K01188+K13066+K13066+K23260+K00588+K00430+K00588+K10775+K13066+K09755+K13065+K13065+K01904+K00430+K00430+K00430+K10775+K00430+K09753+K09753+K05350+K00430+K09753+K10775+K22395+K22395+K00430+K09754+K13065+K05349+K13065+K13065+K13065+K10775+K13065+K00430+K09753+K01188+K00083+K00588+K00487+K01188+K01188+K01188+K00430+K09755+K13065+K09753+K00588+K00430+K01188+K01188+K13065+K23260+…
Metabolism	Biosynthesis of other secondary metabolites	Stilbenoid, diarylheptanoid and gingerol biosynthesis	19	49	0.00250192	0.0450346	ko00945	gene-Jman003G0008200;gene-Jman003G0107500;gene-Jman005G0080800;gene-Jman005G0194500;gene-Jman006G0147400;gene-Jman008G0204400;gene-Jman008G0219800;gene-Jman008G0246000;gene-Jman009G0188000;gene-Jman009G0189000;gene-Jman009G0189900;gene-Jman010G0142100;gene-Jman011G0213600;gene-Jman012G0063000;gene-Jman013G0151400;gene-Jman014G0102600;gene-Jman015G0105100;novel.1750;novel.316	K00588+K00588+K13065+K13065+K16040+K16040+K09754+K13065+K13065+K13065+K13065+K13065+K00588+K00487+K13065+K00588+K13065+K16040+K13065
Environmental Information Processing	Membrane transport	ABC transporters	29	87	0.00338008	0.0532363	ko02010	gene-Jman001G0172700;gene-Jman001G0250500;gene-Jman003G0032700;gene-Jman003G0113600;gene-Jman004G0180100;gene-Jman004G0256500;gene-Jman004G0256600;gene-Jman005G0179000;gene-Jman005G0201900;gene-Jman005G0277400;gene-Jman005G0277500;gene-Jman006G0020500;gene-Jman007G0125300;gene-Jman008G0050800;gene-Jman008G0136300;gene-Jman008G0136600;gene-Jman010G0045400;gene-Jman012G0192800;gene-Jman013G0027000;…	K05658+K05658+K05681+K05681+K05666+K05666+K05666+K05658+K05658+K08712+K08712+K05658+K05681+K05681+K05658+K05658+K08712+K05681+K08712+K05658+K05658+K05658+K05658+K08711+K08712+K05681+K05658+K05658+K05658
Metabolism	Metabolism of terpenoids and polyketides	Carotenoid biosynthesis	17	46	0.00730555	0.102278	ko00906	gene-Jman003G0079100;gene-Jman004G0043400;gene-Jman004G0092700;gene-Jman004G0123800;gene-Jman004G0124200;gene-Jman005G0148400;gene-Jman009G0218500;gene-Jman011G0214900;gene-Jman012G0163900;gene-Jman014G0070500;gene-Jman014G0091900;gene-Jman014G0101700;gene-Jman014G0141900;gene-Jman015G0152600;novel.371;novel.701;novel.702	K09838+K09841+K09840+K09843+K09843+K09841+K09841+K09843+K14593+K17911+K09843+K09840+K09841+K09841+K09843+K09841+K09841
Metabolism	Carbohydrate metabolism	Galactose metabolism	35	117	0.00966584	0.12179	ko00052	gene-Jman001G0086200;gene-Jman001G0220100;gene-Jman001G0245600;gene-Jman001G0262500;gene-Jman002G0070100;gene-Jman003G0109900;gene-Jman003G0180500;gene-Jman005G0035300;gene-Jman005G0061900;gene-Jman005G0279500;gene-Jman006G0081200;gene-Jman006G0190700;gene-Jman007G0052600;gene-Jman008G0157300;gene-Jman008G0235700;gene-Jman009G0170900;gene-Jman009G0171000;gene-Jman009G0171100;gene-Jman009G0182000;…	K01193+K01193+K01193+K06611+K00850+K01193+K12309+K18819+K12309+K01193+K12309+K01193+K01193+K06617+K06617+K01193+K01193+K01193+K01193+K12309+K01193+K12309+K12309+K01193+K12309+K12309+K01193+K12309+K12309+K01193+K01193+K06617+K01193+K01193+K01835
Metabolism	Metabolism of terpenoids and polyketides	Monoterpenoid biosynthesis	9	20	0.0117074	0.134103	ko00902	gene-Jman001G0048300;gene-Jman001G0329200;gene-Jman008G0110800;gene-Jman008G0139200;gene-Jman008G0139300;gene-Jman008G0139500;gene-Jman010G0201000;gene-Jman014G0042100;novel.168	K23810+K15095+K23810+K18108+K18108+K18108+K15095+K23810+K15095
Environmental Information Processing	Signal transduction	Plant hormone signal transduction	118	479	0.012785	0.134243	ko04075	gene-Jman001G0011700;gene-Jman001G0068600;gene-Jman001G0103100;gene-Jman001G0120200;gene-Jman001G0269200;gene-Jman001G0299100;gene-Jman001G0323700;gene-Jman001G0360200;gene-Jman001G0367500;gene-Jman001G0373800;gene-Jman002G0019600;gene-Jman002G0030600;gene-Jman002G0041100;gene-Jman002G0048000;gene-Jman002G0052500;gene-Jman002G0062300;gene-Jman002G0095600;gene-Jman002G0170100;gene-Jman002G0190200;…	K13946+K14484+K13415+K14484+K14494+K13422+K13422+K13449+K13415+K12126+K14494+K14484+K14484+K13416+K14484+K14484+K13464+K14494+K16189+K16189+K13415+K14505+K14487+K14432+K13449+K14491+K13464+K14514+K13415+K13415+K14488+K13946+K13415+K13416+K13416+K13415+K14514+K14488+K13416+K13422+K13416+K13415+K14487+K14504+K14432+K14486+K12126+K14504+K14504+K13422+K14494+K13413+K13464+K13415+K14498+K14484+K13413+…
Metabolism	Lipid metabolism	Linoleic acid metabolism	10	24	0.0149126	0.144537	ko00591	gene-Jman001G0094000;gene-Jman001G0154300;gene-Jman004G0018600;gene-Jman005G0021300;gene-Jman006G0193300;gene-Jman008G0180300;gene-Jman009G0051300;gene-Jman012G0201900;gene-Jman014G0116300;gene-Jman015G0009000	K00454+K15718+K07418+K15718+K01047+K07409+K00454+K00454+K07418+K00454
Metabolism	Carbohydrate metabolism	Starch and sucrose metabolism	73	287	0.0226235	0.203611	ko00500	gene-Jman001G0086200;gene-Jman001G0157400;gene-Jman001G0220100;gene-Jman001G0245600;gene-Jman001G0272600;gene-Jman001G0272700;gene-Jman002G0260700;gene-Jman002G0316600;gene-Jman003G0102500;gene-Jman003G0109900;gene-Jman003G0120100;gene-Jman003G0148100;gene-Jman003G0224000;gene-Jman004G0163500;gene-Jman004G0165400;gene-Jman004G0184700;gene-Jman004G0208900;gene-Jman004G0253800;gene-Jman005G0214600;…	K01193+K00975+K01193+K01193+K01188+K01188+K01087+K01087+K00688+K01193+K00688+K00695+K01179+K13679+K01179+K01179+K01087+K00695+K00975+K01087+K01193+K00847+K00975+K00695+K01193+K19891+K01193+K01176+K00695+K05350+K00695+K00695+K00695+K00695+K19893+K00975+K19891+K05349+K01193+K01193+K01193+K01193+K01193+K01177+K01188+K00688+K00975+K01193+K00695+K19891+K01188+K01188+K01188+K01193+K19891+K01176+K19891+…
Metabolism	Energy metabolism	Nitrogen metabolism	13	37	0.0277032	0.232707	ko00910	gene-Jman002G0316100;gene-Jman003G0161800;gene-Jman003G0212600;gene-Jman003G0269300;gene-Jman005G0239600;gene-Jman006G0024900;gene-Jman006G0026900;gene-Jman008G0258800;gene-Jman011G0026200;gene-Jman011G0103700;gene-Jman011G0214700;gene-Jman013G0152300;gene-Jman016G0110300	K01673+K01673+K02575+K10534+K00261+K01673+K02575+K01674+K10534+K01673+K00366+K01673+K01915
Metabolism	Lipid metabolism	Cutin, suberine and wax biosynthesis	16	49	0.0313249	0.241644	ko00073	gene-Jman001G0007500;gene-Jman001G0104000;gene-Jman001G0300900;gene-Jman003G0132000;gene-Jman003G0221500;gene-Jman004G0005500;gene-Jman004G0005600;gene-Jman004G0188600;gene-Jman005G0242700;gene-Jman006G0028700;gene-Jman006G0028900;gene-Jman011G0011700;gene-Jman012G0170500;gene-Jman013G0168400;gene-Jman014G0051400;novel.382	K15400+K15400+K15406+K20495+K17991+K15400+K15400+K15398+K15404+K15405+K15402+K15406+K13356+K15404+K15398+K15404
Metabolism	Biosynthesis of other secondary metabolites	Betalain biosynthesis	12	34	0.0326027	0.241644	ko00965	gene-Jman001G0026100;gene-Jman001G0349600;gene-Jman003G0001400;gene-Jman006G0136300;gene-Jman007G0180000;gene-Jman010G0208000;gene-Jman011G0122000;gene-Jman013G0180700;novel.822;novel.995;novel.165;novel.466	K01593+K15777+K15777+K01593+K15777+K15777+K15777+K01593+K01593+K01593+K01593+K01593
Organismal Systems	Environmental adaptation	Circadian rhythm - plant	26	90	0.0359759	0.251831	ko04712	gene-Jman001G0065400;gene-Jman001G0244700;gene-Jman001G0373800;gene-Jman002G0172900;gene-Jman002G0248700;gene-Jman002G0330700;gene-Jman002G0352700;gene-Jman003G0133900;gene-Jman005G0062100;gene-Jman005G0180500;gene-Jman005G0210000;gene-Jman005G0278500;gene-Jman006G0130100;gene-Jman007G0150700;gene-Jman009G0061800;gene-Jman010G0088400;gene-Jman010G0138000;gene-Jman011G0060400;gene-Jman011G0120200;…	K03097+K00660+K12126+K12135+K10143+K16222+K00660+K16222+K00660+K12126+K12135+K03097+K12135+K16221+K16222+K12119+K00660+K12116+K16221+K12135+K16221+K03097+K00660+K12126+K16221+K12126
Metabolism	Lipid metabolism	Glycerolipid metabolism	28	99	0.0393366	0.260864	ko00561	gene-Jman001G0034900;gene-Jman001G0321200;gene-Jman001G0363500;gene-Jman002G0235900;gene-Jman002G0262400;gene-Jman002G0337400;gene-Jman002G0337500;gene-Jman003G0283500;gene-Jman004G0031800;gene-Jman004G0235100;gene-Jman004G0247900;gene-Jman005G0160300;gene-Jman005G0252800;gene-Jman006G0012000;gene-Jman006G0080600;gene-Jman007G0166600;gene-Jman008G0023300;gene-Jman008G0023900;gene-Jman008G0033300;…	K01054+K13508+K00679+K00128+K00002+K00679+K00679+K18693+K00128+K00901+K00679+K01054+K00679+K00679+K00128+K18693+K13508+K06119+K00002+K00679+K00679+K00002+K00679+K13508+K13523+K00128+K00679+K13523
Metabolism	Biosynthesis of other secondary metabolites	Anthocyanin biosynthesis	5	11	0.0554686	0.332812	ko00942	gene-Jman003G0028100;gene-Jman006G0202700;gene-Jman008G0261300;gene-Jman010G0144500;gene-Jman011G0128300	K12930+K12930+K17193+K12338+K12938
Metabolism	Biosynthesis of other secondary metabolites	Flavone and flavonol biosynthesis	5	11	0.0554686	0.332812	ko00944	gene-Jman004G0063500;gene-Jman006G0058400;gene-Jman012G0185100;gene-Jman015G0129800;novel.458	K05280+K13264+K13083+K13080+K13083
Metabolism	Amino acid metabolism	Tryptophan metabolism	18	61	0.0605371	0.33938	ko00380	gene-Jman001G0026100;gene-Jman002G0057800;gene-Jman002G0235900;gene-Jman004G0024500;gene-Jman004G0031800;gene-Jman005G0149100;gene-Jman005G0277100;gene-Jman006G0080600;gene-Jman006G0136300;gene-Jman008G0180300;gene-Jman013G0044600;gene-Jman013G0132300;gene-Jman013G0180700;gene-Jman013G0193900;novel.822;novel.995;novel.165;novel.466	K01593+K11816+K00128+K16903+K00128+K11816+K11816+K00128+K01593+K07409+K00128+K03781+K01593+K11816+K01593+K01593+K01593+K01593
Metabolism	Biosynthesis of other secondary metabolites	Isoquinoline alkaloid biosynthesis	15	49	0.0619504	0.33938	ko00950	gene-Jman001G0026100;gene-Jman001G0048700;gene-Jman002G0152900;gene-Jman002G0255200;gene-Jman004G0023000;gene-Jman006G0136300;gene-Jman008G0215000;gene-Jman009G0089900;gene-Jman009G0131900;gene-Jman013G0180700;gene-Jman016G0084600;novel.822;novel.995;novel.165;novel.466	K01593+K22097+K13390+K22097+K00276+K01593+K00422+K13390+K13397+K01593+K00276+K01593+K01593+K01593+K01593
Metabolism	Glycan biosynthesis and metabolism	Glycosylphosphatidylinositol(GPI)-anchor biosynthesis	7	19	0.075697	0.384856	ko00563	gene-Jman003G0014000;gene-Jman004G0034200;gene-Jman007G0046400;gene-Jman010G0027000;gene-Jman015G0066700;gene-Jman015G0076500;gene-Jman016G0038800	K03860+K03860+K03860+K03857+K03857+K11001+K03860
Metabolism	Metabolism of terpenoids and polyketides	Sesquiterpenoid and triterpenoid biosynthesis	8	23	0.0807242	0.384856	ko00909	gene-Jman003G0024200;gene-Jman004G0238100;gene-Jman004G0238200;gene-Jman004G0238300;gene-Jman013G0029300;gene-Jman013G0155100;gene-Jman016G0118800;gene-Jman016G0119500	K00511+K15803+K15803+K15803+K00511+K00511+K20659+K20659
Metabolism	Global and overview maps	Metabolic pathways	531	2482	0.0813119	0.384856	ko01100	gene-Jman001G0010900;gene-Jman001G0024700;gene-Jman001G0026100;gene-Jman001G0034900;gene-Jman001G0036800;gene-Jman001G0041400;gene-Jman001G0068100;gene-Jman001G0073900;gene-Jman001G0083500;gene-Jman001G0084600;gene-Jman001G0086200;gene-Jman001G0093900;gene-Jman001G0094000;gene-Jman001G0099100;gene-Jman001G0119100;gene-Jman001G0144200;gene-Jman001G0155100;gene-Jman001G0157400;gene-Jman001G0164800;…	K08915+K00164+K01593+K01054+K10775+K01728+K04124+K00430+K13248+K12638+K01193+K20623+K00454+K21797+K15397+K01183+K01897+K00975+K01006+K01114+K01193+K17285+K01251+K08679+K00660+K01193+K06611+K01188+K01188+K13066+K01183+K01183+K01183+K20772+K13508+K14759+K11420+K00679+K00423+K16818+K16818+K20623+K05605+K11816+K00850+K18592+K13066+K12259+K01757+K01051+K01051+K01595+K05933+K14759+K01051+K01051+K01184+…
Metabolism	Glycan biosynthesis and metabolism	Glycosaminoglycan degradation	15	51	0.083933	0.384856	ko00531	gene-Jman003G0077900;gene-Jman003G0092600;gene-Jman003G0180500;gene-Jman005G0061900;gene-Jman006G0081200;gene-Jman006G0226700;gene-Jman010G0060000;gene-Jman011G0074600;gene-Jman011G0164600;gene-Jman012G0004300;gene-Jman012G0120700;gene-Jman012G0199000;gene-Jman013G0043400;gene-Jman013G0082700;gene-Jman013G0199700	K10532+K10532+K12309+K12309+K12309+K07964+K12309+K12309+K10532+K12309+K12309+K12309+K12309+K12309+K07964
Metabolism	Biosynthesis of other secondary metabolites	Isoflavonoid biosynthesis	10	31	0.0855235	0.384856	ko00943	gene-Jman001G0347300;gene-Jman003G0049600;gene-Jman006G0058400;gene-Jman007G0050300;gene-Jman007G0050800;gene-Jman007G0091500;gene-Jman010G0104900;gene-Jman013G0205900;gene-Jman015G0081600;novel.1549	K13266+K13258+K13264+K13260+K13260+K13266+K13258+K13266+K13257+K13260
Metabolism	Metabolism of other amino acids	Cyanoamino acid metabolism	15	52	0.0965873	0.418437	ko00460	gene-Jman001G0272600;gene-Jman001G0272700;gene-Jman002G0070200;gene-Jman005G0048100;gene-Jman006G0059700;gene-Jman006G0059800;gene-Jman006G0106300;gene-Jman007G0168900;gene-Jman009G0160800;gene-Jman011G0129900;gene-Jman012G0203200;gene-Jman012G0203300;gene-Jman012G0203400;gene-Jman015G0009200;gene-Jman015G0066400	K01188+K01188+K18592+K00600+K16266+K16266+K16266+K05350+K05349+K01188+K01188+K01188+K01188+K01188+K01188
Metabolism	Biosynthesis of other secondary metabolites	Indole alkaloid biosynthesis	9	28	0.102006	0.418437	ko00901	gene-Jman001G0026100;gene-Jman002G0093700;gene-Jman006G0136300;gene-Jman008G0225200;gene-Jman013G0180700;novel.822;novel.995;novel.165;novel.466	K01593+K01757+K01593+K01757+K01593+K01593+K01593+K01593+K01593
Metabolism	Carbohydrate metabolism	Pentose and glucuronate interconversions	42	170	0.102949	0.418437	ko00040	gene-Jman001G0041400;gene-Jman002G0098100;gene-Jman002G0106000;gene-Jman002G0221400;gene-Jman002G0222000;gene-Jman002G0229900;gene-Jman002G0262400;gene-Jman003G0089700;gene-Jman003G0199500;gene-Jman003G0293400;gene-Jman004G0158500;gene-Jman004G0177100;gene-Jman004G0186200;gene-Jman005G0160000;gene-Jman005G0162000;gene-Jman005G0162400;gene-Jman005G0164200;gene-Jman005G0174200;gene-Jman006G0065200;…	K01728+K01051+K01051+K01051+K01051+K01184+K00002+K01213+K01728+K01051+K01051+K01213+K01184+K01051+K01051+K01051+K01184+K01051+K01051+K01728+K01051+K01051+K00002+K01051+K01051+K01728+K00002+K01728+K01051+K01213+K01184+K01051+K16190+K01051+K01051+K01051+K01213+K01184+K01184+K01051+K01051+K01051
Metabolism	Metabolism of terpenoids and polyketides	Limonene and pinene degradation	4	10	0.130084	0.512207	ko00903	gene-Jman002G0235900;gene-Jman004G0031800;gene-Jman006G0080600;gene-Jman013G0044600	K00128+K00128+K00128+K00128
Metabolism	Metabolism of other amino acids	Selenocompound metabolism	6	19	0.17804	0.679788	ko00450	gene-Jman001G0362500;gene-Jman004G0166800;gene-Jman005G0181300;gene-Jman009G0130100;gene-Jman014G0069400;gene-Jman014G0069500	K00384+K01761+K00384+K00384+K01761+K01761
Metabolism	Lipid metabolism	Steroid biosynthesis	9	32	0.194557	0.721006	ko00100	gene-Jman002G0301800;gene-Jman003G0024200;gene-Jman004G0011000;gene-Jman006G0035100;gene-Jman011G0152400;gene-Jman013G0029300;gene-Jman013G0155100;gene-Jman015G0157200;novel.763	K01052+K00511+K08246+K01052+K05917+K00511+K00511+K00559+K00559
Metabolism	Metabolism of terpenoids and polyketides	Brassinosteroid biosynthesis	6	20	0.212915	0.766495	ko00905	gene-Jman001G0084600;gene-Jman001G0093900;gene-Jman002G0051100;gene-Jman002G0271900;gene-Jman007G0083700;gene-Jman010G0007900	K12638+K20623+K20623+K09590+K15639+K09588
Metabolism	Energy metabolism	Carbon fixation in photosynthetic organisms	14	55	0.224593	0.774141	ko00710	gene-Jman001G0164800;gene-Jman002G0128500;gene-Jman004G0217900;gene-Jman005G0216400;gene-Jman005G0221100;gene-Jman005G0250500;gene-Jman007G0101700;gene-Jman007G0101800;gene-Jman010G0015600;gene-Jman013G0031000;gene-Jman013G0130100;gene-Jman016G0039400;novel.228;novel.387	K01006+K01595+K01595+K01610+K03841+K01602+K01602+K01602+K01803+K00026+K05298+K00927+K00025+K00025
Metabolism	Metabolism of terpenoids and polyketides	Diterpenoid biosynthesis	11	42	0.229989	0.774141	ko00904	gene-Jman001G0068100;gene-Jman002G0255000;gene-Jman004G0241300;gene-Jman006G0073300;gene-Jman007G0027200;gene-Jman007G0074700;gene-Jman008G0039500;gene-Jman009G0014500;gene-Jman012G0048700;gene-Jman012G0049400;gene-Jman013G0089200	K04124+K05282+K04125+K05282+K05282+K17961+K04123+K13070+K17961+K17961+K04120
Metabolism	Lipid metabolism	Fatty acid degradation	13	51	0.234283	0.774141	ko00071	gene-Jman001G0155100;gene-Jman002G0235900;gene-Jman003G0132000;gene-Jman003G0254400;gene-Jman003G0254500;gene-Jman004G0031800;gene-Jman005G0173500;gene-Jman006G0080600;gene-Jman007G0021400;gene-Jman007G0021600;gene-Jman013G0044600;gene-Jman013G0116000;gene-Jman014G0062400	K01897+K00128+K20495+K00121+K00121+K00128+K01897+K00128+K18857+K18857+K00128+K01897+K01897
Metabolism	Lipid metabolism	Fatty acid elongation	12	47	0.244638	0.774141	ko00062	gene-Jman001G0119100;gene-Jman003G0062000;gene-Jman003G0080500;gene-Jman004G0247100;gene-Jman006G0068600;gene-Jman010G0016500;gene-Jman010G0176700;gene-Jman011G0191900;gene-Jman012G0108700;gene-Jman014G0012800;gene-Jman015G0080700;gene-Jman015G0080900	K15397+K15397+K15397+K15397+K15397+K10258+K15397+K10249+K15397+K15397+K15397+K15397
Metabolism	Carbohydrate metabolism	Glycolysis / Gluconeogenesis	27	115	0.245759	0.774141	ko00010	gene-Jman002G0070100;gene-Jman002G0235900;gene-Jman002G0262400;gene-Jman003G0093700;gene-Jman003G0254400;gene-Jman003G0254500;gene-Jman004G0031800;gene-Jman005G0216400;gene-Jman005G0221100;gene-Jman006G0080600;gene-Jman007G0021400;gene-Jman007G0021600;gene-Jman007G0208900;gene-Jman008G0016900;gene-Jman008G0033300;gene-Jman009G0082300;gene-Jman009G0203100;gene-Jman009G0214000;gene-Jman010G0015600;…	K00850+K00128+K00002+K01689+K00121+K00121+K00128+K01610+K03841+K00128+K18857+K18857+K00895+K01568+K00002+K00895+K00002+K01568+K01803+K01834+K00895+K00128+K00895+K01895+K00927+K00895+K01835
Metabolism	Metabolism of other amino acids	Taurine and hypotaurine metabolism	3	9	0.27563	0.847057	ko00430	gene-Jman002G0070200;gene-Jman002G0278200;gene-Jman002G0326300	K18592+K01580+K10712
Metabolism	Glycan biosynthesis and metabolism	Glycosphingolipid biosynthesis - ganglio series	10	40	0.296365	0.888594	ko00604	gene-Jman003G0180500;gene-Jman005G0061900;gene-Jman006G0081200;gene-Jman010G0060000;gene-Jman011G0074600;gene-Jman012G0004300;gene-Jman012G0120700;gene-Jman012G0199000;gene-Jman013G0043400;gene-Jman013G0082700	K12309+K12309+K12309+K12309+K12309+K12309+K12309+K12309+K12309+K12309
Metabolism	Amino acid metabolism	Tyrosine metabolism	15	63	0.30325	0.888594	ko00350	gene-Jman001G0026100;gene-Jman003G0254400;gene-Jman003G0254500;gene-Jman004G0023000;gene-Jman006G0136300;gene-Jman007G0021400;gene-Jman007G0021600;gene-Jman008G0215000;gene-Jman009G0076200;gene-Jman013G0180700;gene-Jman016G0084600;novel.822;novel.995;novel.165;novel.466	K01593+K00121+K00121+K00276+K01593+K18857+K18857+K00422+K01800+K01593+K00276+K01593+K01593+K01593+K01593
Metabolism	Amino acid metabolism	Phenylalanine metabolism	14	59	0.31729	0.908603	ko00360	gene-Jman001G0026100;gene-Jman001G0036800;gene-Jman003G0188700;gene-Jman004G0023000;gene-Jman006G0136300;gene-Jman006G0181300;gene-Jman008G0066800;gene-Jman010G0027100;gene-Jman013G0180700;gene-Jman016G0084600;novel.822;novel.995;novel.165;novel.466	K01593+K10775+K10775+K00276+K01593+K10775+K10775+K10775+K01593+K00276+K01593+K01593+K01593+K01593
Cellular Processes	Transport and catabolism	Endocytosis	31	176	0.857393	1	ko04144	gene-Jman001G0022600;gene-Jman001G0136300;gene-Jman002G0086300;gene-Jman002G0215400;gene-Jman003G0290400;gene-Jman004G0200400;gene-Jman005G0246600;gene-Jman006G0208200;gene-Jman007G0005600;gene-Jman008G0011900;gene-Jman011G0029300;gene-Jman011G0029700;gene-Jman012G0014800;gene-Jman012G0100100;gene-Jman012G0101100;gene-Jman012G0217300;gene-Jman013G0134900;gene-Jman013G0186100;gene-Jman014G0041000;…	K03283+K05758+K12191+K07897+K03283+K01115+K07904+K19476+K19476+K01528+K03283+K03283+K00889+K12471+K03283+K03283+K19476+K12472+K10396+K07904+K00889+K07904+K03283+K03283+K05756+K03283+K03283+K03283+K03283+K03283+K03283
Cellular Processes	Transport and catabolism	Peroxisome	12	86	0.956396	1	ko04146	gene-Jman001G0155100;gene-Jman003G0231900;gene-Jman005G0173500;gene-Jman005G0239200;gene-Jman008G0214000;gene-Jman009G0059200;gene-Jman012G0170500;gene-Jman013G0116000;gene-Jman013G0132300;gene-Jman014G0062400;gene-Jman_Un580G0001700;novel.1384	K01897+K08726+K01897+K04564+K08726+K17879+K13356+K01897+K03781+K01897+K04565+K04564
Cellular Processes	Transport and catabolism	Phagosome	5	66	0.99897	1	ko04145	gene-Jman002G0215400;gene-Jman003G0289900;gene-Jman004G0130500;gene-Jman004G0190200;gene-Jman006G0232800	K07897+K00921+K00921+K07375+K02151
Environmental Information Processing	Signal transduction	Phosphatidylinositol signaling system	22	127	0.845067	1	ko04070	gene-Jman001G0099100;gene-Jman001G0261700;gene-Jman003G0289900;gene-Jman004G0130500;gene-Jman004G0235100;gene-Jman005G0231400;gene-Jman009G0086600;gene-Jman012G0014800;gene-Jman015G0120200;gene-Jman015G0150500;gene-Jman016G0007900;novel.911;novel.970;novel.1158;novel.1215;novel.1625;novel.1671;novel.189;novel.209;novel.598;novel.670;novel.698	K21797+K02183+K00921+K00921+K00901+K05857+K10047+K00889+K01099+K00889+K20279+K15422+K15422+K15422+K15422+K15422+K15422+K05857+K15422+K15422+K15422+K15422
Genetic Information Processing	Translation	Aminoacyl-tRNA biosynthesis	10	43	0.385936	1	ko00970	gene-Jman002G0237300;gene-Jman003G0073300;gene-Jman003G0280600;gene-Jman004G0260200;gene-Jman006G0207000;gene-Jman008G0245400;gene-Jman008G0255000;gene-Jman009G0015400;gene-Jman009G0220800;gene-Jman012G0011200	K02433+K01870+K01883+K02433+K01870+K01870+K01870+K01870+K01870+K01870
Genetic Information Processing	Transcription	RNA polymerase	3	19	0.78025	1	ko03020	gene-Jman008G0226300;gene-Jman012G0084400;gene-Jman_Un007G0000200	K03013+K03020+K03040
Genetic Information Processing	Replication and repair	Homologous recombination	13	76	0.810576	1	ko03440	gene-Jman002G0218300;gene-Jman005G0071300;gene-Jman007G0189400;gene-Jman008G0230100;gene-Jman009G0098700;gene-Jman012G0039800;gene-Jman013G0139600;gene-Jman014G0046900;gene-Jman014G0047100;gene-Jman014G0090600;gene-Jman016G0061100;gene-Jman_Un606G0001700;novel.301	K10882+K12173+K07466+K03553+K10683+K10740+K12173+K12173+K12173+K10875+K12173+K10879+K03655
Genetic Information Processing	Folding, sorting and degradation	Sulfur relay system	1	9	0.873685	1	ko04122	gene-Jman013G0185300	K11996
Genetic Information Processing	Transcription	Basal transcription factors	4	29	0.874649	1	ko03022	gene-Jman005G0168900;gene-Jman008G0103700;gene-Jman015G0090500;gene-Jman015G0091700	K03127+K03122+K03141+K03122
Genetic Information Processing	Folding, sorting and degradation	Proteasome	8	53	0.878739	1	ko03050	gene-Jman001G0066200;gene-Jman001G0071600;gene-Jman002G0205800;gene-Jman006G0077400;gene-Jman006G0111000;gene-Jman010G0045100;gene-Jman011G0095900;gene-Jman013G0187800	K03063+K03029+K03029+K03064+K03063+K03063+K03063+K02738
Genetic Information Processing	Folding, sorting and degradation	Protein export	3	26	0.925575	1	ko03060	gene-Jman003G0019900;gene-Jman010G0043300;gene-Jman011G0101800	K03070+K13280+K09648
Genetic Information Processing	Translation	Ribosome biogenesis in eukaryotes	16	104	0.928057	1	ko03008	gene-Jman001G0065400;gene-Jman002G0247400;gene-Jman005G0278500;gene-Jman007G0057300;gene-Jman009G0205900;gene-Jman010G0044500;gene-Jman012G0006400;gene-Jman014G0023700;novel.107;novel.129;novel.153;novel.167;novel.1772;novel.48;novel.428;novel.74	K03097+K11883+K03097+K14548+K06943+K14546+K03097+K14537+K03264+K03264+K03264+K14572+K03264+K03264+K03264+K03264
Genetic Information Processing	Replication and repair	Nucleotide excision repair	7	54	0.946533	1	ko03420	gene-Jman004G0236700;gene-Jman007G0189400;gene-Jman011G0028800;gene-Jman012G0039800;gene-Jman014G0114300;gene-Jman015G0040400;gene-Jman015G0090500	K10840+K07466+K10747+K10740+K10755+K02326+K03141
Genetic Information Processing	Folding, sorting and degradation	Protein processing in endoplasmic reticulum	31	195	0.96037	1	ko04141	gene-Jman001G0015400;gene-Jman001G0022600;gene-Jman001G0116800;gene-Jman003G0290400;gene-Jman003G0304200;gene-Jman004G0080400;gene-Jman004G0224300;gene-Jman004G0253700;gene-Jman005G0081700;gene-Jman009G0180900;gene-Jman010G0003600;gene-Jman010G0011300;gene-Jman010G0080700;gene-Jman010G0118200;gene-Jman010G0148500;gene-Jman011G0029300;gene-Jman011G0029700;gene-Jman012G0085600;gene-Jman012G0101100;…	K13993+K03283+K01456+K03283+K04079+K06689+K10666+K08852+K01456+K10661+K04079+K13993+K01456+K13993+K01456+K03283+K03283+K13993+K03283+K03283+K10661+K03283+K03283+K09580+K03283+K03283+K03283+K13993+K03283+K03283+K03283
Genetic Information Processing	Replication and repair	Base excision repair	5	45	0.968539	1	ko03410	gene-Jman003G0013500;gene-Jman005G0166400;gene-Jman008G0021500;gene-Jman011G0028800;gene-Jman015G0040400	K10773+K10773+K10802+K10747+K02326
Genetic Information Processing	Folding, sorting and degradation	SNARE interactions in vesicular transport	2	24	0.971199	1	ko04130	gene-Jman005G0225100;gene-Jman016G0088300	K08505+K08495
Genetic Information Processing	Replication and repair	Mismatch repair	5	46	0.972912	1	ko03430	gene-Jman007G0189400;gene-Jman011G0028800;gene-Jman012G0039800;gene-Jman014G0114300;gene-Jman015G0014500	K07466+K10747+K10740+K10755+K08737
Genetic Information Processing	Folding, sorting and degradation	RNA degradation	10	81	0.98097	1	ko03018	gene-Jman001G0286600;gene-Jman002G0070100;gene-Jman003G0093700;gene-Jman007G0089000;gene-Jman008G0253500;gene-Jman012G0159900;gene-Jman012G0160500;gene-Jman013G0023900;gene-Jman015G0046700;gene-Jman015G0052800	K04077+K00850+K01689+K12589+K04077+K12581+K12581+K12608+K12581+K04077
Genetic Information Processing	Folding, sorting and degradation	Ubiquitin mediated proteolysis	14	116	0.994276	1	ko04120	gene-Jman001G0262400;gene-Jman002G0248700;gene-Jman002G0280600;gene-Jman003G0149100;gene-Jman004G0080400;gene-Jman006G0048000;gene-Jman007G0018800;gene-Jman008G0210300;gene-Jman009G0051100;gene-Jman009G0141100;gene-Jman010G0127800;gene-Jman011G0066100;novel.1358;novel.1804	K10581+K10143+K10260+K10260+K06689+K10260+K10260+K10581+K10581+K03178+K10581+K10260+K04706+K10144
Genetic Information Processing	Replication and repair	DNA replication	5	57	0.995251	1	ko03030	gene-Jman007G0189400;gene-Jman011G0028800;gene-Jman012G0039800;gene-Jman014G0114300;gene-Jman015G0040400	K07466+K10747+K10740+K10755+K02326
Genetic Information Processing	Transcription	Spliceosome	27	203	0.997499	1	ko03040	gene-Jman001G0022600;gene-Jman002G0002500;gene-Jman003G0124900;gene-Jman003G0165300;gene-Jman003G0165400;gene-Jman003G0165500;gene-Jman003G0290400;gene-Jman003G0304000;gene-Jman004G0001400;gene-Jman005G0000900;gene-Jman006G0093800;gene-Jman009G0028300;gene-Jman011G0029300;gene-Jman011G0029700;gene-Jman011G0150900;gene-Jman012G0101100;gene-Jman012G0217300;gene-Jman013G0066600;gene-Jman015G0017600;…	K03283+K12741+K12835+K06063+K06063+K06063+K03283+K12823+K12900+K12890+K12833+K12741+K03283+K03283+K12900+K03283+K03283+K12741+K12818+K03283+K03283+K03283+K03283+K03283+K03283+K03283+K03283
Genetic Information Processing	Translation	mRNA surveillance pathway	4	67	0.999807	1	ko03015	gene-Jman001G0259100;gene-Jman005G0114900;gene-Jman007G0010800;gene-Jman011G0193500	K14376+K14406+K14407+K13114
Genetic Information Processing	Translation	RNA transport	11	125	0.999899	1	ko03013	gene-Jman002G0121000;gene-Jman007G0173200;gene-Jman008G0000700;gene-Jman008G0048200;gene-Jman008G0203400;gene-Jman009G0192300;gene-Jman010G0235000;gene-Jman011G0193500;gene-Jman014G0046400;novel.1461;novel.714	K14300+K14292+K03239+K14292+K14292+K14292+K03260+K13114+K14297+K03231+K03231
Genetic Information Processing	Translation	Ribosome	21	237	1	1	ko03010	gene-Jman001G0149700;gene-Jman001G0214400;gene-Jman003G0019800;gene-Jman006G0194100;gene-Jman008G0089200;gene-Jman009G0012000;gene-Jman010G0100900;gene-Jman012G0040200;gene-Jman012G0080500;gene-Jman012G0169100;gene-Jman012G0200000;gene-Jman013G0185800;gene-Jman016G0117500;novel.1338;novel.1571;novel.1690;novel.1872;novel.1923;novel.1964;novel.1976;novel.2046	K02930+K02885+K02940+K02983+K02885+K02927+K02930+K02952+K02941+K02952+K02910+K02922+K02878+K02927+K02975+K02925+K02886+K02950+K02982+K02982+K02965
Metabolism	Metabolism of terpenoids and polyketides	Polyketide sugar unit biosynthesis	1	2	0.368372	1	ko00523	gene-Jman004G0200300	K12451
Metabolism	Biosynthesis of other secondary metabolites	Biosynthesis of various secondary metabolites - part 2	1	2	0.368372	1	ko00998	gene-Jman004G0154300	K21568
Metabolism	Metabolism of terpenoids and polyketides	Terpenoid backbone biosynthesis	8	34	0.396817	1	ko00900	gene-Jman002G0284200;gene-Jman003G0090500;gene-Jman004G0261400;gene-Jman005G0050800;gene-Jman011G0156600;gene-Jman015G0125100;novel.1149;novel.591	K13789+K00021+K00787+K01662+K00021+K01597+K12742+K00787
Metabolism	Carbohydrate metabolism	Amino sugar and nucleotide sugar metabolism	34	159	0.424355	1	ko00520	gene-Jman001G0144200;gene-Jman001G0157400;gene-Jman001G0234000;gene-Jman001G0311700;gene-Jman001G0311900;gene-Jman001G0312600;gene-Jman003G0047200;gene-Jman004G0200300;gene-Jman005G0087300;gene-Jman005G0214600;gene-Jman005G0296200;gene-Jman006G0043100;gene-Jman006G0048300;gene-Jman006G0054300;gene-Jman007G0204200;gene-Jman008G0106400;gene-Jman009G0062900;gene-Jman010G0124800;gene-Jman010G0142600;…	K01183+K00975+K08679+K01183+K01183+K01183+K20547+K12451+K20547+K00975+K08679+K00847+K00975+K13379+K01183+K01183+K00975+K20547+K08679+K01183+K16190+K00975+K20547+K20547+K15920+K12450+K00975+K01183+K20547+K01183+K01835+K01183+K01183+K01183
Metabolism	Metabolism of cofactors and vitamins	Porphyrin and chlorophyll metabolism	9	40	0.439587	1	ko00860	gene-Jman002G0268100;gene-Jman003G0025400;gene-Jman006G0057800;gene-Jman006G0206300;gene-Jman007G0025300;gene-Jman009G0213700;gene-Jman011G0131700;gene-Jman015G0028300;novel.1809	K13544+K02492+K13544+K13606+K22013+K04040+K13544+K13071+K01772
Metabolism	Lipid metabolism	Arachidonic acid metabolism	7	31	0.458079	1	ko00590	gene-Jman002G0070200;gene-Jman003G0231900;gene-Jman004G0018600;gene-Jman006G0193300;gene-Jman008G0214000;gene-Jman014G0116300;novel.1455	K18592+K08726+K07418+K01047+K08726+K07418+K00079
Metabolism	Glycan biosynthesis and metabolism	Other types of O-glycan biosynthesis	5	22	0.48197	1	ko00514	gene-Jman001G0327600;gene-Jman002G0247100;gene-Jman004G0193200;gene-Jman011G0181200;gene-Jman012G0077400	K13667+K13667+K13667+K20783+K13667
Metabolism	Lipid metabolism	alpha-Linolenic acid metabolism	14	66	0.493667	1	ko00592	gene-Jman001G0094000;gene-Jman001G0372600;gene-Jman002G0030000;gene-Jman003G0055600;gene-Jman006G0012400;gene-Jman006G0158000;gene-Jman006G0193300;gene-Jman006G0234000;gene-Jman007G0021400;gene-Jman007G0021600;gene-Jman009G0051300;gene-Jman012G0201900;gene-Jman015G0009000;gene-Jman015G0118500	K00454+K16818+K16818+K01723+K05894+K16818+K01047+K16818+K18857+K18857+K00454+K00454+K00454+K00224
Metabolism	Biosynthesis of other secondary metabolites	Caffeine metabolism	1	3	0.498048	1	ko00232	gene-Jman008G0180300	K07409
Metabolism	Metabolism of cofactors and vitamins	Lipoic acid metabolism	1	3	0.498048	1	ko00785	gene-Jman011G0152500	K03801
Metabolism	Metabolism of other amino acids	beta-Alanine metabolism	10	48	0.536256	1	ko00410	gene-Jman002G0054200;gene-Jman002G0078500;gene-Jman002G0235900;gene-Jman002G0278200;gene-Jman004G0023000;gene-Jman004G0031800;gene-Jman006G0050300;gene-Jman006G0080600;gene-Jman013G0044600;gene-Jman016G0084600	K05605+K12259+K00128+K01580+K00276+K00128+K17839+K00128+K00128+K00276
Metabolism	Carbohydrate metabolism	Citrate cycle (TCA cycle)	8	39	0.564379	1	ko00020	gene-Jman001G0024700;gene-Jman005G0216400;gene-Jman010G0213200;gene-Jman011G0101700;gene-Jman013G0031000;novel.977;novel.228;novel.387	K00164+K01610+K00234+K01648+K00026+K00235+K00025+K00025
Metabolism	Glycan biosynthesis and metabolism	Other glycan degradation	13	65	0.591326	1	ko00511	gene-Jman002G0316500;gene-Jman003G0180500;gene-Jman005G0014800;gene-Jman005G0061900;gene-Jman005G0071900;gene-Jman006G0081200;gene-Jman010G0060000;gene-Jman011G0074600;gene-Jman012G0004300;gene-Jman012G0120700;gene-Jman012G0199000;gene-Jman013G0043400;gene-Jman013G0082700	K01206+K12309+K01206+K12309+K01191+K12309+K12309+K12309+K12309+K12309+K12309+K12309+K12309
Metabolism	Energy metabolism	Photosynthesis - antenna proteins	4	21	0.652217	1	ko00196	gene-Jman001G0010900;gene-Jman009G0107700;gene-Jman012G0044700;novel.350	K08915+K08912+K08912+K14172
Metabolism	Lipid metabolism	Sphingolipid metabolism	13	69	0.682798	1	ko00600	gene-Jman003G0180500;gene-Jman003G0296600;gene-Jman005G0061900;gene-Jman006G0081200;gene-Jman009G0208300;gene-Jman010G0060000;gene-Jman010G0222900;gene-Jman011G0074600;gene-Jman012G0004300;gene-Jman012G0120700;gene-Jman012G0199000;gene-Jman013G0043400;gene-Jman013G0082700	K12309+K04718+K12309+K12309+K12349+K12309+K04708+K12309+K12309+K12309+K12309+K12309+K12309
Metabolism	Amino acid metabolism	Histidine metabolism	4	22	0.690049	1	ko00340	gene-Jman002G0235900;gene-Jman004G0031800;gene-Jman006G0080600;gene-Jman013G0044600	K00128+K00128+K00128+K00128
Metabolism	Metabolism of cofactors and vitamins	Vitamin B6 metabolism	2	11	0.693337	1	ko00750	gene-Jman001G0083500;novel.219	K13248+K13248
Metabolism	Carbohydrate metabolism	Pentose phosphate pathway	10	55	0.718331	1	ko00030	gene-Jman002G0070100;gene-Jman003G0121800;gene-Jman005G0221100;gene-Jman007G0208900;gene-Jman009G0082300;gene-Jman013G0026500;gene-Jman013G0088000;gene-Jman016G0131100;novel.980;novel.1552	K00850+K01057+K03841+K00895+K00895+K00895+K00895+K00895+K00036+K01835
Metabolism	Carbohydrate metabolism	Ascorbate and aldarate metabolism	9	50	0.724866	1	ko00053	gene-Jman001G0364600;gene-Jman002G0235900;gene-Jman003G0296200;gene-Jman004G0031800;gene-Jman006G0080600;gene-Jman009G0086600;gene-Jman011G0103300;gene-Jman013G0044600;novel.22	K00423+K00128+K00103+K00128+K00128+K10047+K16190+K00128+K21888
Metabolism	Metabolism of cofactors and vitamins	Nicotinate and nicotinamide metabolism	6	34	0.72653	1	ko00760	gene-Jman002G0255300;gene-Jman003G0204800;gene-Jman012G0193100;novel.1756;novel.465;novel.470	K06210+K03517+K00858+K00763+K00858+K00858
Metabolism	Lipid metabolism	Biosynthesis of unsaturated fatty acids	5	29	0.739561	1	ko01040	gene-Jman010G0016500;gene-Jman011G0191900;gene-Jman015G0151700;gene-Jman016G0017500;novel.723	K10258+K10249+K03921+K03921+K03921
Metabolism	Amino acid metabolism	Lysine degradation	5	30	0.767332	1	ko00310	gene-Jman001G0360000;gene-Jman002G0235900;gene-Jman004G0031800;gene-Jman006G0080600;gene-Jman013G0044600	K11420+K00128+K00128+K00128+K00128
Metabolism	Lipid metabolism	Fatty acid biosynthesis	9	52	0.768491	1	ko00061	gene-Jman001G0155100;gene-Jman003G0188300;gene-Jman005G0173500;gene-Jman012G0201300;gene-Jman013G0116000;gene-Jman014G0062400;gene-Jman015G0151700;gene-Jman016G0017500;novel.723	K01897+K00648+K01897+K00665+K01897+K01897+K03921+K03921+K03921
Metabolism	Metabolism of cofactors and vitamins	Folate biosynthesis	4	25	0.785563	1	ko00790	gene-Jman004G0008500;gene-Jman008G0229100;gene-Jman009G0122000;novel.1455	K15631+K01930+K15631+K00079
Metabolism	Metabolism of cofactors and vitamins	Ubiquinone and other terpenoid-quinone biosynthesis	8	48	0.797759	1	ko00130	gene-Jman001G0350000;gene-Jman002G0201200;gene-Jman005G0248400;gene-Jman009G0024500;gene-Jman012G0063000;gene-Jman014G0019900;gene-Jman_Un607G0005800;novel.648	K14759+K14759+K01904+K12501+K00487+K03809+K19222+K01904
Metabolism	Amino acid metabolism	Arginine and proline metabolism	10	59	0.798511	1	ko00330	gene-Jman002G0078500;gene-Jman002G0235900;gene-Jman002G0347400;gene-Jman003G0068500;gene-Jman004G0031800;gene-Jman006G0005000;gene-Jman006G0050300;gene-Jman006G0080600;gene-Jman009G0203200;gene-Jman013G0044600	K12259+K00128+K00318+K01583+K00128+K00318+K17839+K00128+K12657+K00128
Metabolism	Carbohydrate metabolism	Pyruvate metabolism	12	70	0.801156	1	ko00620	gene-Jman001G0164800;gene-Jman002G0128500;gene-Jman002G0235900;gene-Jman004G0031800;gene-Jman004G0217900;gene-Jman005G0216400;gene-Jman006G0080600;gene-Jman013G0031000;gene-Jman013G0044600;gene-Jman015G0003300;novel.228;novel.387	K01006+K01595+K00128+K00128+K01595+K01610+K00128+K00026+K00128+K01895+K00025+K00025
Metabolism	Energy metabolism	Sulfur metabolism	14	81	0.804837	1	ko00920	gene-Jman001G0231700;gene-Jman008G0097300;gene-Jman010G0144100;novel.911;novel.970;novel.1158;novel.1215;novel.1445;novel.1625;novel.1671;novel.209;novel.598;novel.670;novel.698	K17285+K01082+K17285+K15422+K15422+K15422+K15422+K05907+K15422+K15422+K15422+K15422+K15422+K15422
Metabolism	Carbohydrate metabolism	Inositol phosphate metabolism	23	130	0.819993	1	ko00562	gene-Jman001G0099100;gene-Jman001G0195600;gene-Jman003G0289900;gene-Jman004G0130500;gene-Jman005G0231400;gene-Jman006G0099300;gene-Jman009G0086600;gene-Jman010G0015600;gene-Jman012G0014800;gene-Jman015G0120200;gene-Jman015G0150500;gene-Jman016G0007900;novel.911;novel.970;novel.1158;novel.1215;novel.1625;novel.1671;novel.189;novel.209;novel.598;novel.670;novel.698	K21797+K01114+K00921+K00921+K05857+K01858+K10047+K01803+K00889+K01099+K00889+K20279+K15422+K15422+K15422+K15422+K15422+K15422+K05857+K15422+K15422+K15422+K15422
Metabolism	Carbohydrate metabolism	Fructose and mannose metabolism	9	55	0.824297	1	ko00051	gene-Jman002G0070100;gene-Jman005G0221100;gene-Jman006G0043100;gene-Jman007G0208900;gene-Jman009G0082300;gene-Jman010G0015600;gene-Jman013G0026500;gene-Jman013G0088000;gene-Jman016G0131100	K00850+K03841+K00847+K00895+K00895+K01803+K00895+K00895+K00895
Metabolism	Lipid metabolism	Glycerophospholipid metabolism	21	120	0.826645	1	ko00564	gene-Jman001G0050700;gene-Jman001G0195600;gene-Jman001G0321200;gene-Jman001G0372600;gene-Jman002G0030000;gene-Jman003G0283500;gene-Jman004G0200400;gene-Jman004G0235100;gene-Jman006G0158000;gene-Jman006G0193300;gene-Jman006G0234000;gene-Jman007G0012600;gene-Jman007G0166600;gene-Jman007G0201300;gene-Jman008G0023300;gene-Jman011G0023800;gene-Jman012G0197800;gene-Jman014G0101400;gene-Jman014G0117100;…	K18696+K01114+K13508+K16818+K16818+K18693+K01115+K00901+K16818+K01047+K16818+K14156+K18693+K01126+K13508+K13508+K13523+K01613+K01517+K13523+K05929
Metabolism	Carbohydrate metabolism	Butanoate metabolism	3	23	0.879639	1	ko00650	gene-Jman002G0278200;gene-Jman003G0100300;gene-Jman006G0077500	K01580+K00109+K16871
Metabolism	Amino acid metabolism	Valine, leucine and isoleucine degradation	9	59	0.881871	1	ko00280	gene-Jman002G0054200;gene-Jman002G0235900;gene-Jman003G0033100;gene-Jman004G0031800;gene-Jman006G0080600;gene-Jman008G0169200;gene-Jman013G0044600;gene-Jman013G0161000;gene-Jman013G0161100	K05605+K00128+K00020+K00128+K00128+K01968+K00128+K00020+K00020
Metabolism	Amino acid metabolism	Cysteine and methionine metabolism	14	88	0.890259	1	ko00270	gene-Jman001G0233400;gene-Jman001G0315500;gene-Jman002G0188500;gene-Jman004G0166800;gene-Jman004G0185200;gene-Jman005G0038800;gene-Jman006G0192100;gene-Jman008G0171200;gene-Jman009G0082700;gene-Jman013G0031000;gene-Jman014G0069400;gene-Jman014G0069500;novel.228;novel.387	K01251+K20772+K05933+K01761+K20772+K22207+K05933+K05933+K05933+K00026+K01761+K01761+K00025+K00025
Metabolism	Metabolism of cofactors and vitamins	Riboflavin metabolism	2	17	0.891798	1	ko00740	gene-Jman006G0153800;gene-Jman011G0076600	K20884+K14379
Metabolism	Carbohydrate metabolism	Glyoxylate and dicarboxylate metabolism	11	72	0.899085	1	ko00630	gene-Jman005G0048100;gene-Jman005G0250500;gene-Jman006G0024200;gene-Jman007G0101700;gene-Jman007G0101800;gene-Jman013G0031000;gene-Jman013G0132300;gene-Jman015G0003300;gene-Jman016G0110300;novel.228;novel.387	K00600+K01602+K00122+K01602+K01602+K00026+K03781+K01895+K01915+K00025+K00025
Metabolism	Amino acid metabolism	Lysine biosynthesis	1	10	0.89965	1	ko00300	gene-Jman011G0195500	K10206
Metabolism	Amino acid metabolism	Valine, leucine and isoleucine biosynthesis	1	11	0.920281	1	ko00290	gene-Jman008G0199300	K00053
Metabolism	Metabolism of cofactors and vitamins	Thiamine metabolism	1	11	0.920281	1	ko00730	gene-Jman005G0050800	K01662
Metabolism	Global and overview maps	Fatty acid metabolism	11	76	0.93268	1	ko01212	gene-Jman001G0155100;gene-Jman003G0188300;gene-Jman005G0173500;gene-Jman010G0016500;gene-Jman011G0191900;gene-Jman012G0201300;gene-Jman013G0116000;gene-Jman014G0062400;gene-Jman015G0151700;gene-Jman016G0017500;novel.723	K01897+K00648+K01897+K10258+K10249+K00665+K01897+K01897+K03921+K03921+K03921
Metabolism	Amino acid metabolism	Arginine biosynthesis	3	29	0.954893	1	ko00220	gene-Jman003G0089200;gene-Jman005G0239600;gene-Jman016G0110300	K14677+K00261+K01915
Metabolism	Metabolism of cofactors and vitamins	One carbon pool by folate	1	14	0.960045	1	ko00670	gene-Jman005G0048100	K00600
Metabolism	Lipid metabolism	Ether lipid metabolism	3	30	0.961974	1	ko00565	gene-Jman001G0195600;gene-Jman004G0200400;gene-Jman006G0193300	K01114+K01115+K01047
Metabolism	Amino acid metabolism	Alanine, aspartate and glutamate metabolism	5	47	0.976714	1	ko00250	gene-Jman002G0231300;gene-Jman002G0278200;gene-Jman005G0239600;gene-Jman006G0077500;gene-Jman016G0110300	K00764+K01580+K00261+K16871+K01915
Metabolism	Metabolism of other amino acids	Glutathione metabolism	8	71	0.986826	1	ko00480	gene-Jman002G0070200;gene-Jman008G0053000;gene-Jman009G0206100;gene-Jman010G0199000;gene-Jman011G0115400;gene-Jman015G0140900;novel.980;novel.22	K18592+K00799+K00799+K00799+K00799+K01255+K00036+K21888
Metabolism	Global and overview maps	Carbon metabolism	30	203	0.986854	1	ko01200	gene-Jman001G0024700;gene-Jman001G0164800;gene-Jman002G0054200;gene-Jman002G0070100;gene-Jman002G0128500;gene-Jman003G0093700;gene-Jman003G0121800;gene-Jman003G0254400;gene-Jman003G0254500;gene-Jman004G0217900;gene-Jman005G0048100;gene-Jman005G0216400;gene-Jman005G0221100;gene-Jman005G0239600;gene-Jman005G0250500;gene-Jman006G0024200;gene-Jman007G0101700;gene-Jman007G0101800;gene-Jman010G0015600;…	K00164+K01006+K05605+K00850+K01595+K01689+K01057+K00121+K00121+K01595+K00600+K01610+K03841+K00261+K01602+K00122+K01602+K01602+K01803+K00234+K01834+K00026+K05298+K03781+K01895+K00927+K00235+K00036+K00025+K00025
Metabolism	Biosynthesis of other secondary metabolites	Tropane, piperidine and pyridine alkaloid biosynthesis	2	28	0.986909	1	ko00960	gene-Jman004G0023000;gene-Jman016G0084600	K00276+K00276
Metabolism	Nucleotide metabolism	Pyrimidine metabolism	7	70	0.994205	1	ko00240	gene-Jman003G0005100;gene-Jman004G0058900;gene-Jman009G0176600;gene-Jman012G0005400;gene-Jman012G0055200;gene-Jman015G0114400;novel.1418	K01510+K16904+K06966+K06966+K16904+K16904+K00940
Metabolism	Nucleotide metabolism	Purine metabolism	9	85	0.995247	1	ko00230	gene-Jman002G0231300;gene-Jman003G0005100;gene-Jman003G0279300;gene-Jman009G0074200;gene-Jman009G0176600;gene-Jman012G0005400;gene-Jman014G0117100;novel.1418;novel.1552	K00764+K01510+K00951+K01488+K06966+K06966+K01517+K00940+K01835
Metabolism	Amino acid metabolism	Glycine, serine and threonine metabolism	4	50	0.995674	1	ko00260	gene-Jman004G0023000;gene-Jman005G0048100;gene-Jman011G0022100;gene-Jman016G0084600	K00276+K00600+K01834+K00276
Metabolism	Glycan biosynthesis and metabolism	N-Glycan biosynthesis	2	34	0.996107	1	ko00510	gene-Jman009G0183600;gene-Jman014G0045400	K07252+K00729
Metabolism	Carbohydrate metabolism	Propanoate metabolism	2	36	0.997418	1	ko00640	gene-Jman002G0054200;gene-Jman015G0003300	K05605+K01895
Metabolism	Metabolism of cofactors and vitamins	Pantothenate and CoA biosynthesis	1	26	0.997489	1	ko00770	gene-Jman008G0199300	K00053
Metabolism	Global and overview maps	2-Oxocarboxylic acid metabolism	2	38	0.998292	1	ko01210	gene-Jman003G0089200;gene-Jman008G0199300	K14677+K00053
Metabolism	Energy metabolism	Photosynthesis	3	52	0.999359	1	ko00195	gene-Jman003G0047100;novel.1919;novel.2043	K02639+K02635+K02712
Metabolism	Amino acid metabolism	Phenylalanine, tyrosine and tryptophan biosynthesis	2	47	0.999741	1	ko00400	gene-Jman005G0012100;gene-Jman013G0074600	K13832+K13832
Metabolism	Energy metabolism	Oxidative phosphorylation	6	82	0.99975	1	ko00190	gene-Jman005G0251900;gene-Jman006G0232800;gene-Jman010G0213200;gene-Jman013G0140500;gene-Jman_Un595G0000100;novel.977	K01535+K02151+K00234+K03884+K02261+K00235
Metabolism	Global and overview maps	Biosynthesis of amino acids	13	182	1	1	ko01230	gene-Jman002G0070100;gene-Jman003G0089200;gene-Jman003G0093700;gene-Jman005G0012100;gene-Jman005G0048100;gene-Jman008G0199300;gene-Jman009G0203200;gene-Jman010G0015600;gene-Jman011G0022100;gene-Jman011G0195500;gene-Jman013G0074600;gene-Jman016G0039400;gene-Jman016G0110300	K00850+K14677+K01689+K13832+K00600+K00053+K12657+K01803+K01834+K10206+K13832+K00927+K01915

## Sheet: Table S10
Table S10 The annotation results of all the common DEGs
Gene	FS1-1	FS1-2	FS1-3	FS2-1	FS2-2	FS2-3	FS3-1	FS3-2	FS3-3	MS1-1	MS1-2	MS1-3	MS2-1	MS2-2	MS2-3	MS3-1	MS3-2	MS3-3	GO	KEGG pathway	KEGG	NR	Swissprot	Tremble	KOG	Pfam
gene-Jman_Un007G0000200	0.81	1.58	1.53	1.13	1.23	1.46	0.57	0.58	0.32	0.49	0.55	0.88	0.87	0.91	0.89	0.37	0.22	0.52	GO:0009507,chloroplast; GO:0003677,DNA binding; GO:0003899,DNA-directed 5'-3' RNA polymerase activity; GO:0046983,protein dimerization activity; GO:0006351,transcription, DNA-templated	ko03020: RNA polymerase	K03040 DNA-directed RNA polymerase subunit alpha [EC:2.7.7.6] | (RefSeq) rpoA, AT063_gp033; RNA polymerase alpha subunit (A)	RNA polymerase alpha subunit (chloroplast) [Juglans mandshurica]	RecName: Full=DNA-directed RNA polymerase subunit alpha {ECO:0000255|HAMAP-Rule:MF_00059}; Short=PEP {ECO:0000255|HAMAP-Rule:MF_00059}; EC=2.7.7.6 {ECO:0000255|HAMAP-Rule:MF_00059}; AltName: Full=Plastid-encoded RNA polymerase subunit alpha {ECO:0000255|HAMAP-Rule:MF_00059}; Short=RNA polymerase subunit alpha {ECO:0000255|HAMAP-Rule:MF_00059};	RecName: Full=DNA-directed RNA polymerase subunit alpha {ECO:0000256|HAMAP-Rule:MF_00059}; Short=PEP {ECO:0000256|HAMAP-Rule:MF_00059}; EC=2.7.7.6 {ECO:0000256|HAMAP-Rule:MF_00059}; AltName: Full=Plastid-encoded RNA polymerase subunit alpha {ECO:0000256|HAMAP-Rule:MF_00059}; Short=RNA polymerase subunit alpha {ECO:0000256|HAMAP-Rule:MF_00059};	--	PF01000.26:RNA polymerase Rpb3/RpoA insert domain
gene-Jman_Un479G0000300	0.33	0.46	0.93	4.99	5.7	0.5	3.11	3.43	2.19	3.82	4.41	3.61	0.25	0.31	0.31	0.61	0.43	0.56	GO:0043531,ADP binding; GO:0005524,ATP binding; GO:0006952,defense response	--	K15078 structure-specific endonuclease subunit SLX1 [EC:3.6.1.-] | (RefSeq) putative disease resistance protein RGA1 (A)	PREDICTED: putative disease resistance protein RGA3 [Juglans regia]	RecName: Full=Putative disease resistance protein RGA3; AltName: Full=Blight resistance protein B149; AltName: Full=RGA1-blb;	SubName: Full=putative disease resistance protein RGA3 {ECO:0000313|RefSeq:XP_018825438.1, ECO:0000313|RefSeq:XP_018825439.1};	Apoptotic ATPase	PF00931.22:NB-ARC domain
gene-Jman_Un580G0000300	2.88	2.28	2.73	0.22	0.21	3.17	0.13	0.2	0.24	0.12	0.13	0.22	3.53	3.27	3.58	0.55	0.98	0.14	GO:0000139,Golgi membrane; GO:0016021,integral component of membrane; GO:0016757,transferase activity, transferring glycosyl groups; GO:0071555,cell wall organization; GO:0006486,protein glycosylation	--	K18789 xylogalacturonan beta-1,3-xylosyltransferase [EC:2.4.2.41] | (RefSeq) probable glycosyltransferase At5g20260 (A)	PREDICTED: probable glycosyltransferase At5g03795 isoform X2 [Juglans regia]	RecName: Full=Probable glycosyltransferase At5g03795; EC=2.4.-.-;	SubName: Full=probable glycosyltransferase At5g03795 isoform X2 {ECO:0000313|RefSeq:XP_018829864.1};	Acetylglucosaminyltransferase EXT1/exostosin 1	PF03016.15:Exostosin family
gene-Jman_Un580G0001700	0.18	0.19	0.15	1.79	2.44	0.38	0.2	0.14	0.3	2.12	2.12	2.62	0.15	0.26	0.1	0.41	0.13	0.13	GO:0005737,cytoplasm; GO:0046872,metal ion binding; GO:0004784,superoxide dismutase activity	ko04146: Peroxisome	K04565 superoxide dismutase, Cu-Zn family [EC:1.15.1.1] | (RefSeq) superoxide dismutase [Cu-Zn] 2 (A)	PREDICTED: superoxide dismutase [Cu-Zn]	RecName: Full=Superoxide dismutase [Cu-Zn] 2; EC=1.15.1.1;	SubName: Full=superoxide dismutase [Cu-Zn] 2 {ECO:0000313|RefSeq:XP_018820088.1};	Cu2+/Zn2+ superoxide dismutase SOD1	PF00080.20:Copper/zinc superoxide dismutase (SODC)
gene-Jman_Un591G0000100	9.21	6.35	8.03	3.57	3.4	3.99	3.21	3.19	3.49	7.64	8.26	7.81	2.43	2.8	2.75	1.78	1.71	2.73	GO:0005739,mitochondrion	--	K20619 cytochrome P450 family 78 subfamily A | (RefSeq) cytochrome P450 78A7-like (A)	hypothetical protein (mitochondrion) [Capsicum annuum]	--	SubName: Full=Uncharacterized protein {ECO:0000313|EMBL:AIG89935.1};	--	--
gene-Jman_Un595G0000100	25.26	19.15	13.71	17.46	15.27	13.91	8.95	9.81	8.32	13.76	16.95	18.3	6.38	6.37	6.76	4.73	4.9	5.56	GO:0016021,integral component of membrane; GO:0005751,mitochondrial respiratory chain complex IV; GO:0005507,copper ion binding; GO:0004129,cytochrome-c oxidase activity; GO:0042773,ATP synthesis coupled electron transport	ko00190: Oxidative phosphorylation	K02261 cytochrome c oxidase subunit 2 | (RefSeq) uncharacterized protein LOC110639978 isoform X1 (A)	uncharacterized protein LOC110639978 isoform X1 [Hevea brasiliensis]	RecName: Full=Cytochrome c oxidase subunit 2; EC=1.9.3.1; AltName: Full=Cytochrome c oxidase polypeptide II;	RecName: Full=Cytochrome c oxidase subunit 2 {ECO:0000256|RuleBase:RU000457};	Cytochrome c oxidase, subunit II, and related proteins	PF00116.20:Cytochrome C oxidase subunit II, periplasmic domain
gene-Jman_Un606G0000200	1.05	0.81	0.84	2.3	1.98	0.05	0.08	0.07	0.1	3.04	1.87	1.71	0.86	1.23	1.06	3.75	3.87	3.51	--	--	--	PREDICTED: uncharacterized protein LOC108998147 [Juglans regia]	--	SubName: Full=uncharacterized protein LOC108998147 {ECO:0000313|RefSeq:XP_018830164.1};	--	PF01476.20:LysM domain
gene-Jman_Un606G0001700	0.36	0.13	0.26	1.31	2.23	0.88	0.26	0.37	0.09	2.31	1.13	1.02	0.47	0.23	0.69	0.49	0.11	0.41	GO:0033063,Rad51B-Rad51C-Rad51D-XRCC2 complex; GO:0005657,replication fork; GO:0005524,ATP binding; GO:0008094,DNA-dependent ATPase activity; GO:0003690,double-stranded DNA binding; GO:0000400,four-way junction DNA binding; GO:0000150,recombinase activity; GO:0003697,single-stranded DNA binding; GO:0000724,double-strand break repair via homologous recombination; GO:0000707,meiotic DNA recombinase…	ko03440: Homologous recombination	K10879 DNA-repair protein XRCC2 | (RefSeq) DNA repair protein XRCC2 homolog isoform X1 (A)	PREDICTED: DNA repair protein XRCC2 homolog isoform X1 [Juglans regia]	RecName: Full=DNA repair protein XRCC2 homolog; AltName: Full=X-ray repair cross-complementing protein 2 homolog; Short=AtXRCC2;	SubName: Full=DNA repair protein XRCC2 homolog isoform X1 {ECO:0000313|RefSeq:XP_018830165.1};	DNA repair protein, member of the recA/RAD51 family	PF08423.11:Rad51
gene-Jman_Un607G0000100	0.2	0.17	0.35	0.49	0.71	1.1	0.26	0.51	0.51	0.11	0.28	0.14	0.21	0.18	0.18	0.41	0.59	0.34	GO:0016021,integral component of membrane; GO:0005886,plasma membrane; GO:0042936,NA; GO:0022857,transmembrane transporter activity; GO:0042938,dipeptide transport; GO:0009860,pollen tube growth; GO:0015031,protein transport	--	K14638 solute carrier family 15 (peptide/histidine transporter), member 3/4 | (RefSeq) protein NRT1/ PTR FAMILY 8.2-like (A)	PREDICTED: protein NRT1/ PTR FAMILY 8.2-like [Juglans regia]	RecName: Full=Protein NRT1/ PTR FAMILY 8.2; Short=AtNPF8.2; AltName: Full=Peptide transporter PTR5;	SubName: Full=protein NRT1/ PTR FAMILY 8.2-like {ECO:0000313|RefSeq:XP_018805274.1, ECO:0000313|RefSeq:XP_018805275.1, ECO:0000313|RefSeq:XP_018805276.1};	H+/oligopeptide symporter	PF00854.21:POT family
gene-Jman_Un607G0000800	0	0	0.25	2.26	3.17	0.12	3.87	4.39	3.65	4.97	5.14	3.81	0	0	0.13	2.51	1.12	1.76	--	--	--	--	--	--	--	--
gene-Jman_Un607G0001200	2.18	2.74	4.22	2.08	0.66	1.38	0.7	0.64	0.83	0.61	0.55	0.53	0.9	1.24	1.38	1.25	0.77	0.47	GO:0005886,plasma membrane; GO:0009506,plasmodesma; GO:0005524,ATP binding; GO:0004675,transmembrane receptor protein serine/threonine kinase activity; GO:0009742,brassinosteroid mediated signaling pathway; GO:0007166,cell surface receptor signaling pathway; GO:0006468,protein phosphorylation; GO:0009737,response to abscisic acid; GO:0009409,response to cold; GO:0009651,response to salt stress	ko04075: Plant hormone signal transduction	K14500 BR-signaling kinase [EC:2.7.11.1] | (RefSeq) hypothetical protein (A)	PREDICTED: probable serine/threonine-protein kinase At5g41260 [Juglans regia]	RecName: Full=Serine/threonine-protein kinase BSK5 {ECO:0000305}; EC=2.7.11.1 {ECO:0000305}; AltName: Full=Brassinosteroid-signaling kinase 5 {ECO:0000303|PubMed:18653891};	SubName: Full=probable serine/threonine-protein kinase At5g41260 {ECO:0000313|RefSeq:XP_018830596.1};	--	PF07714.17:Protein tyrosine kinase
gene-Jman_Un607G0001700	9.42	6.56	27.35	8.06	7.52	0.72	3.73	2.66	3.94	13.71	15.6	10.3	3.87	5.62	4.12	2.65	3.5	3.33	GO:0016021,integral component of membrane; GO:0016020,membrane; GO:0005375,copper ion transmembrane transporter activity; GO:0006825,copper ion transport; GO:0048235,pollen sperm cell differentiation; GO:0048364,root development	--	K14686 solute carrier family 31 (copper transporter), member 1 | (RefSeq) copper transporter 1-like (A)	PREDICTED: copper transporter 1-like [Juglans regia]	RecName: Full=Copper transporter 1; Short=AtCOPT1;	SubName: Full=copper transporter 1-like {ECO:0000313|RefSeq:XP_018812980.1, ECO:0000313|RefSeq:XP_018813338.1};	Copper transporter	PF04145.15:Ctr copper transporter family
gene-Jman_Un607G0002100	1.58	2.11	1.13	16.96	13.46	10.1	27.36	13.93	17.43	17.18	14.39	19.15	2.2	1.25	1.13	2.31	1.52	1.02	GO:0005886,plasma membrane; GO:0005525,GTP binding; GO:0003924,GTPase activity	ko04144: Endocytosis	K07904 Ras-related protein Rab-11A | (RefSeq) ras-related protein Rab11C (A)	PREDICTED: ras-related protein Rab11C [Juglans regia]	RecName: Full=Ras-related protein Rab11C;	SubName: Full=ras-related protein Rab11C {ECO:0000313|RefSeq:XP_018858695.1};	GTPase Rab11/YPT3, small G protein superfamily	PF00071.22:Ras family
gene-Jman_Un607G0003200	0.62	0.71	0.44	0.4	0.44	1.41	0.71	2.17	1.6	0.59	1.88	0.66	0.36	0.32	0.43	0.4	0.33	0.27	GO:0009507,chloroplast; GO:0009941,chloroplast envelope; GO:0031969,chloroplast membrane; GO:0016021,integral component of membrane; GO:0005355,glucose transmembrane transporter activity; GO:0005351,carbohydrate:proton symporter activity; GO:0046323,glucose import; GO:0035428,NA	--	K08150 MFS transporter, SP family, solute carrier family 2 (myo-inositol transporter), member 13 | (RefSeq) inositol transporter 1 (A)	PREDICTED: D-xylose-proton symporter-like 3, chloroplastic [Juglans regia]	RecName: Full=D-xylose-proton symporter-like 3, chloroplastic; Flags: Precursor;	SubName: Full=D-xylose-proton symporter-like 3, chloroplastic {ECO:0000313|RefSeq:XP_018855515.1};	Predicted transporter (major facilitator superfamily)	PF00083.24:Sugar (and other) transporter
gene-Jman_Un607G0003300	3.75	4.71	5.43	8.34	7.4	6.92	9.49	7.32	10.88	8.45	5.67	5.53	10.69	10.34	10.46	9.57	10.23	14.71	GO:0009507,chloroplast; GO:0009941,chloroplast envelope; GO:0031969,chloroplast membrane; GO:0016021,integral component of membrane; GO:0005355,glucose transmembrane transporter activity; GO:0005351,carbohydrate:proton symporter activity; GO:0046323,glucose import; GO:0035428,NA	--	K08150 MFS transporter, SP family, solute carrier family 2 (myo-inositol transporter), member 13 | (RefSeq) inositol transporter 1 (A)	PREDICTED: D-xylose-proton symporter-like 3, chloroplastic [Juglans regia]	RecName: Full=D-xylose-proton symporter-like 3, chloroplastic; Flags: Precursor;	SubName: Full=D-xylose-proton symporter-like 3, chloroplastic {ECO:0000313|RefSeq:XP_018855510.1};	Predicted transporter (major facilitator superfamily)	PF00083.24:Sugar (and other) transporter
gene-Jman_Un607G0004000	1.43	0.65	0.92	3.33	3.5	3.22	3.47	2.73	3.1	3.55	2.91	2.79	1.59	1.35	1.96	6.69	4.07	3	GO:0005634,nucleus; GO:0003677,DNA binding; GO:0003700,DNA-binding transcription factor activity; GO:0007623,circadian rhythm; GO:0042753,positive regulation of circadian rhythm; GO:0006351,transcription, DNA-templated	ko04075: Plant hormone signal transduction	K14491 two-component response regulator ARR-B family | (RefSeq) two-component response regulator ORR21 (A)	PREDICTED: transcription factor PCL1-like [Juglans regia]	RecName: Full=Transcription factor LUX; AltName: Full=Protein LUX ARRHYTHMO; AltName: Full=Protein PHYTOCLOCK 1;	SubName: Full=transcription factor PCL1-like {ECO:0000313|RefSeq:XP_018855476.1, ECO:0000313|RefSeq:XP_018855483.1};	--	PF00249.31:Myb-like DNA-binding domain
gene-Jman_Un607G0004100	2.35	2.22	2.17	6.53	4.36	3.76	3.01	2.94	2.5	3.72	5.04	3.76	1.34	1.92	1.24	1.46	2.02	2.61	--	--	--	PREDICTED: uncharacterized protein LOC109017722 [Juglans regia]	--	SubName: Full=uncharacterized protein LOC109017722 {ECO:0000313|RefSeq:XP_018855469.1};	--	--
gene-Jman_Un607G0004500	7.81	2.19	1.88	0.29	1.33	0.48	1.56	0.67	1.87	3.68	2.09	4.28	1.11	1.19	2.03	27.7	40.91	1.21	GO:0048046,apoplast; GO:0005507,copper ion binding; GO:0052716,hydroquinone:oxygen oxidoreductase activity; GO:0016722,oxidoreductase activity, oxidizing metal ions; GO:0046274,lignin catabolic process; GO:0009414,response to water deprivation	--	K05909 laccase [EC:1.10.3.2] | (RefSeq) laccase-2-like (A)	PREDICTED: laccase-2-like [Juglans regia]	RecName: Full=Laccase-2; EC=1.10.3.2; AltName: Full=Benzenediol:oxygen oxidoreductase 2; AltName: Full=Diphenol oxidase 2; AltName: Full=Urishiol oxidase 2; Flags: Precursor;	SubName: Full=laccase-2-like {ECO:0000313|RefSeq:XP_018811081.1};	Multicopper oxidases	PF00394.22:Multicopper oxidase
gene-Jman_Un607G0004800	2.93	3.52	1.56	9.99	9.22	6.41	4.3	4.52	4.99	14.2	13.41	14.62	2.46	1.99	1.32	0.82	0.5	1.33	--	--	--	PREDICTED: uncharacterized protein LOC108983781 [Juglans regia]	--	SubName: Full=uncharacterized protein LOC108983781 {ECO:0000313|RefSeq:XP_018811085.1};	Farnesyl cysteine-carboxyl methyltransferase	PF04191.13:Phospholipid methyltransferase
gene-Jman_Un607G0004900	2.37	2.56	3.69	11.25	12.04	9.25	6.06	5.49	5.22	8.02	9	10.34	3.18	2.73	3.03	5.7	6.41	6.78	GO:0009535,chloroplast thylakoid membrane; GO:0016021,integral component of membrane; GO:0005743,mitochondrial inner membrane; GO:0005739,mitochondrion; GO:0009536,plastid; GO:0005524,ATP binding; GO:0004222,metalloendopeptidase activity; GO:0008270,zinc ion binding	--	K08956 AFG3 family protein [EC:3.4.24.-] | (RefSeq) ATP-dependent zinc metalloprotease FTSH 10, mitochondrial-like isoform X1 (A)	PREDICTED: ATP-dependent zinc metalloprotease FTSH 10, mitochondrial-like isoform X2 [Juglans regia]	RecName: Full=ATP-dependent zinc metalloprotease FTSH 10, mitochondrial; Short=AtFTSH10; EC=3.4.24.-; Flags: Precursor;	SubName: Full=ATP-dependent zinc metalloprotease FTSH 10, mitochondrial-like isoform X2 {ECO:0000313|RefSeq:XP_018850454.1};	AAA+-type ATPase containing the peptidase M41 domain	PF01434.18:Peptidase family M41
gene-Jman_Un607G0005400	0.15	0	0	17.55	17.21	6.82	10.4	9.09	10.97	16.99	16.93	16.22	0.15	0	0	7.26	7.14	7.52	--	--	--	--	--	--	--	--
gene-Jman_Un607G0005600	2.57	2.01	3.08	0.63	0.63	1.74	0.51	0.6	0.33	0.72	0.71	0.62	2.28	5.58	1.95	15.01	11.48	4.51	GO:0000783,nuclear telomere cap complex; GO:0003691,double-stranded telomeric DNA binding; GO:0006355,regulation of transcription, DNA-templated; GO:0031627,telomeric loop formation; GO:0006351,transcription, DNA-templated	--	K03255 protein TIF31 | (RefSeq) hypothetical protein (A)	PREDICTED: telomere repeat-binding protein 5-like isoform X1 [Juglans regia]	RecName: Full=Telomere repeat-binding protein 5; AltName: Full=Protein TRF-LIKE 2;	SubName: Full=telomere repeat-binding protein 5-like isoform X1 {ECO:0000313|RefSeq:XP_018836059.1, ECO:0000313|RefSeq:XP_018836060.1, ECO:0000313|RefSeq:XP_018836061.1};	--	PF00249.31:Myb-like DNA-binding domain
gene-Jman_Un607G0005800	6.64	8.42	2.63	1.44	1.98	1.67	4.31	4.02	4.8	1.85	1.67	2.45	8.75	8.4	8.37	10.78	11.71	18.32	--	ko00130: Ubiquinone and other terpenoid-quinone biosynthesis	K19222 1,4-dihydroxy-2-naphthoyl-CoA hydrolase [EC:3.1.2.28] | (RefSeq) uncharacterized protein LOC109782834 isoform X1 (A)	PREDICTED: uncharacterized protein C20orf24 homolog [Juglans regia]	--	SubName: Full=uncharacterized protein C20orf24 homolog {ECO:0000313|RefSeq:XP_018836055.1, ECO:0000313|RefSeq:XP_018836056.1, ECO:0000313|RefSeq:XP_018836057.1};	Putative Rab5-interacting protein	PF07019.12:Rab5-interacting protein (Rab5ip)
gene-Jman_Un607G0009400	5.37	5.83	7.63	1.87	2.18	2.15	1.34	2.41	1.33	2.63	3.52	3.79	6.97	3.29	9.76	2.43	2.85	2.95	GO:0004842,ubiquitin-protein transferase activity; GO:0010305,leaf vascular tissue pattern formation; GO:0010928,regulation of auxin mediated signaling pathway; GO:0031146,SCF-dependent proteasomal ubiquitin-dependent protein catabolic process; GO:0060776,simple leaf morphogenesis	--	K15196 transcription factor IIIB 90 kDa subunit | (RefSeq) hypothetical protein (A)	PREDICTED: F-box only protein 6 [Juglans regia]	RecName: Full=F-box only protein 6;	SubName: Full=F-box only protein 6 {ECO:0000313|RefSeq:XP_018836779.1};	--	PF13964.6:Kelch motif
gene-Jman_Un607G0010500	0.82	0.78	3.16	5.98	2.12	1.66	3.51	2.34	17.61	2.26	2.19	1.91	0.5	0.68	0.78	0.91	1.02	4.11	GO:0005634,nucleus; GO:0003677,DNA binding; GO:0046872,metal ion binding; GO:0048653,anther development; GO:0006355,regulation of transcription, DNA-templated; GO:0006351,transcription, DNA-templated	ko04075: Plant hormone signal transduction	K13415 protein brassinosteroid insensitive 1 [EC:2.7.10.1 2.7.11.1] | (RefSeq) uncharacterized protein LOC103413440 isoform X1 (A)	PREDICTED: squamosa promoter-binding-like protein 18 isoform X2 [Juglans regia]	RecName: Full=Squamosa promoter-binding-like protein 13B;	SubName: Full=squamosa promoter-binding-like protein 18 isoform X2 {ECO:0000313|RefSeq:XP_018836795.1};	--	PF03110.14:SBP domain
gene-Jman001G0001600	31.07	32.41	36.26	14.9	12.99	12.54	24.8	30.5	21.19	25.84	14.26	15.25	18.9	52.96	17.67	40.87	29.05	33.64	--	--	--	PREDICTED: uncharacterized protein LOC108991938 [Juglans regia]	--	SubName: Full=uncharacterized protein LOC108991938 {ECO:0000313|RefSeq:XP_018821911.1};	--	--
gene-Jman001G0003200	0.5	0.49	8.62	0.81	1.18	0.78	1.68	2.54	1.42	1.32	1.07	1.79	10.42	13.59	12.29	2.27	3.16	9.53	GO:0016021,integral component of membrane; GO:0005345,purine nucleobase transmembrane transporter activity; GO:0005215,transporter activity; GO:0015853,adenine transport; GO:0015854,guanine transport; GO:0006863,purine nucleobase transport	--	K06901 putative MFS transporter, AGZA family, xanthine/uracil permease | (RefSeq) adenine/guanine permease AZG1 (A)	PREDICTED: adenine/guanine permease AZG1 [Juglans regia]	RecName: Full=Adenine/guanine permease AZG1; AltName: Full=AzgA-homolog protein; AltName: Full=Protein AZAGUANINE RESISTANT 1; Short=AtAzg1;	SubName: Full=adenine/guanine permease AZG1 {ECO:0000313|RefSeq:XP_018821891.1};	--	PF00860.20:Permease family
gene-Jman001G0003500	4.01	3.51	6.06	3.57	2.55	1.28	1.4	2.26	1.95	15.59	18.67	15.93	1.69	2.01	0.98	1.63	1.45	2.61	GO:0005634,nucleus; GO:0003677,DNA binding; GO:0003700,DNA-binding transcription factor activity; GO:0000741,karyogamy; GO:0010197,polar nucleus fusion	--	K11296 high mobility group protein B3 | (RefSeq) high mobility group B protein 7-like (A)	PREDICTED: high mobility group B protein 7 [Juglans regia]	RecName: Full=High mobility group B protein 7; AltName: Full=Nucleosome/chromatin assembly factor group D 07; Short=Nucleosome/chromatin assembly factor group D 7; AltName: Full=Protein NUCLEAR FUSION DEFECTIVE 7 {ECO:0000303|PubMed:16698901};	SubName: Full=high mobility group B protein 7 {ECO:0000313|RefSeq:XP_018821712.1};	--	PF00505.19:HMG (high mobility group) box
gene-Jman001G0004500	2.74	0.67	1.4	0.15	0.58	0.09	2.27	0.74	1.54	1.9	0.93	1.71	0.87	0.36	1.79	15.42	15.31	2.68	GO:0005737,cytoplasm; GO:0019005,SCF ubiquitin ligase complex; GO:0031625,ubiquitin protein ligase binding; GO:0043161,proteasome-mediated ubiquitin-dependent protein catabolic process; GO:0042787,NA; GO:0030162,regulation of proteolysis	--	K10523 speckle-type POZ protein | (RefSeq) BTB/POZ domain-containing protein At3g56230 isoform X1 (A)	PREDICTED: BTB/POZ domain-containing protein At3g56230 isoform X2 [Juglans regia]	RecName: Full=BTB/POZ domain-containing protein At3g56230;	SubName: Full=BTB/POZ domain-containing protein At3g56230 isoform X2 {ECO:0000313|RefSeq:XP_018821705.1};	Speckle-type POZ protein SPOP and related proteins with TRAF, MATH and BTB/POZ domains	PF00651.31:BTB/POZ domain
gene-Jman001G0007500	3.06	2.7	1.96	1.34	0.56	1.93	1	1.13	0.98	1.61	1.1	1.52	0.77	0.34	0.43	3.99	3.09	0.48	GO:0050638,taxadien-5-alpha-ol O-acetyltransferase activity; GO:0042617,paclitaxel biosynthetic process	ko00073: Cutin, suberine and wax biosynthesis	K15400 omega-hydroxypalmitate O-feruloyl transferase [EC:2.3.1.188] | (RefSeq) omega-hydroxypalmitate O-feruloyl transferase-like (A)	PREDICTED: taxadien-5-alpha-ol O-acetyltransferase [Juglans regia]	RecName: Full=Taxadien-5-alpha-ol O-acetyltransferase; EC=2.3.1.162; AltName: Full=Taxa-4(20),11(12)-dien-5alpha-ol-O-acetyltransferase; Short=Taxadienol acetyltransferase;	SubName: Full=taxadien-5-alpha-ol O-acetyltransferase {ECO:0000313|RefSeq:XP_018821694.1};	--	PF02458.15:Transferase family
gene-Jman001G0008500	2.02	6.47	13.39	1.69	1.76	0.63	1.59	1.57	2.86	0.97	1.08	1.34	0.53	1.96	0.65	1.95	3.08	1.35	GO:0005829,cytosol; GO:0051213,dioxygenase activity; GO:0120091,jasmonic acid hydrolase; GO:0046872,metal ion binding; GO:0097237,cellular response to toxic substance; GO:0009813,flavonoid biosynthetic process; GO:2000022,regulation of jasmonic acid mediated signaling pathway; GO:0080167,response to karrikin	--	K24028 salicylic acid 3-hydroxylase [EC:1.14.11.-] | (RefSeq) flavanone 3-dioxygenase 2 isoform X1 (A)	PREDICTED: leucoanthocyanidin dioxygenase-like [Juglans regia]	RecName: Full=Probable 2-oxoglutarate-dependent dioxygenase At5g05600 {ECO:0000305}; EC=1.14.11.- {ECO:0000305};	SubName: Full=leucoanthocyanidin dioxygenase-like {ECO:0000313|RefSeq:XP_018821914.1};	Iron/ascorbate family oxidoreductases	PF14226.6:non-haem dioxygenase in morphine synthesis N-terminal
gene-Jman001G0008800	8.87	7.37	4.53	9.71	12.32	10.67	14.98	23.29	9.63	6.68	4.58	6.84	15.36	3.66	23.74	1.22	1.48	5.97	GO:0005634,nucleus; GO:0019538,protein metabolic process; GO:0006355,regulation of transcription, DNA-templated; GO:0006351,transcription, DNA-templated	--	K03695 ATP-dependent Clp protease ATP-binding subunit ClpB | (RefSeq) chaperone protein ClpB1 (A)	PREDICTED: protein SMAX1-LIKE 6 [Juglans regia]	RecName: Full=Protein SMAX1-LIKE 7 {ECO:0000303|PubMed:23893171}; Short=AtSMXL7 {ECO:0000303|PubMed:23893171}; AltName: Full=Protein D53-like 1 {ECO:0000303|PubMed:24336200}; Short=AtD53-like 1 {ECO:0000303|PubMed:24336200}; AltName: Full=Protein D53-like SMXL 7 {ECO:0000303|PubMed:26546446};	SubName: Full=protein SMAX1-LIKE 6 {ECO:0000313|RefSeq:XP_018821800.1};	Chaperone HSP104 and related ATP-dependent Clp proteases	PF07724.14:AAA domain (Cdc48 subfamily)
gene-Jman001G0009700	0.33	5.14	5.96	0.08	0.08	0.05	0.08	0.02	0.13	0.03	0.05	0.03	4.04	1.07	3.94	0.08	0.04	4.18	GO:0016021,integral component of membrane; GO:0005524,ATP binding; GO:0042803,protein homodimerization activity; GO:0004674,protein serine/threonine kinase activity	ko04626: Plant-pathogen interaction	K13429 chitin elicitor receptor kinase 1 | (RefSeq) chitin elicitor receptor kinase 1-like (A)	PREDICTED: putative serine/threonine-protein kinase-like protein CCR3 [Juglans regia]	RecName: Full=Putative serine/threonine-protein kinase-like protein CCR3; EC=2.7.11.1; AltName: Full=Protein CRINKLY 4 RELATED 3; Short=AtCRR3; Flags: Precursor;	SubName: Full=putative serine/threonine-protein kinase-like protein CCR3 {ECO:0000313|RefSeq:XP_018821782.1};	Serine/threonine protein kinase	PF13540.6:Regulator of chromosome condensation (RCC1) repeat
gene-Jman001G0010900	3.41	6.29	17.3	29.98	41.05	11.24	37.21	23.07	45.65	10.17	8.92	9.1	47.19	33.08	39.75	89.27	88.65	89.75	GO:0009507,chloroplast; GO:0009941,chloroplast envelope; GO:0009534,chloroplast thylakoid; GO:0009535,chloroplast thylakoid membrane; GO:0016021,integral component of membrane; GO:0016020,membrane; GO:0009522,photosystem I; GO:0009523,photosystem II; GO:0010287,plastoglobule; GO:0009579,thylakoid; GO:0016168,chlorophyll binding; GO:0046872,metal ion binding; GO:0031409,pigment binding; GO:0009768…	ko00196: Photosynthesis - antenna proteins	K08915 light-harvesting complex II chlorophyll a/b binding protein 4 | (RefSeq) chlorophyll a-b binding protein CP29.3, chloroplastic (A)	PREDICTED: chlorophyll a-b binding protein CP29.3, chloroplastic [Juglans regia]	RecName: Full=Chlorophyll a-b binding protein CP29.3, chloroplastic; AltName: Full=LHCB4.3; AltName: Full=LHCII protein 4.3; Flags: Precursor;	SubName: Full=chlorophyll a-b binding protein CP29.3, chloroplastic {ECO:0000313|RefSeq:XP_018821865.1};	--	PF00504.21:Chlorophyll A-B binding protein
gene-Jman001G0011700	1.91	2.35	1.2	4.48	3.85	2.6	6.27	3.56	9.29	4.17	3.87	4.69	13.49	12.79	14.27	32.55	41.61	14.05	GO:0016021,integral component of membrane; GO:0005886,plasma membrane; GO:0015293,symporter activity; GO:0006865,amino acid transport; GO:0009734,auxin-activated signaling pathway	ko04075: Plant hormone signal transduction	K13946 auxin influx carrier (AUX1 LAX family) | (RefSeq) auxin transporter-like protein 1 (A)	PREDICTED: auxin transporter-like protein 1 [Juglans regia]	RecName: Full=Auxin transporter-like protein 1; AltName: Full=AUX1-like protein 1; AltName: Full=MtLAX1;	SubName: Full=auxin transporter-like protein 1 {ECO:0000313|RefSeq:XP_018821839.1};	Amino acid transporters	PF01490.18:Transmembrane amino acid transporter protein
gene-Jman001G0012000	6.64	93.81	52.2	4.17	3.45	5.19	9.8	9.56	6.48	2.86	3.58	3.18	9.38	22.32	11.52	23.61	8.56	3.23	GO:0005737,cytoplasm; GO:0020037,heme binding; GO:0046872,metal ion binding; GO:0009816,defense response to bacterium, incompatible interaction; GO:0006979,response to oxidative stress; GO:0009751,response to salicylic acid; GO:0019441,tryptophan catabolic process to kynurenine	--	--	PREDICTED: nematode resistance protein-like HSPRO2 [Juglans regia]	RecName: Full=Nematode resistance protein-like HSPRO2; AltName: Full=AKINbetagamma-interacting protein 2; AltName: Full=Ortholog of sugar beet HS1 PRO-1 protein 2; AltName: Full=Protein Hs1pro-2;	SubName: Full=nematode resistance protein-like HSPRO2 {ECO:0000313|RefSeq:XP_018821835.1};	--	PF07014.12:Hs1pro-1 protein C-terminus
gene-Jman001G0012700	4.63	5.99	34.73	2.43	2.27	4.02	2.47	5.87	1.55	9.88	6.85	8.89	0.25	0.9	0.32	0.02	0.02	0.28	GO:0005737,cytoplasm; GO:0005829,cytosol; GO:0016747,transferase activity, transferring acyl groups other than amino-acyl groups; GO:0010143,cutin biosynthetic process; GO:0051179,localization; GO:0090626,plant epidermis morphogenesis; GO:0010090,trichome morphogenesis	--	K19747 BAHD acyltransferase [EC:2.3.1.-] | (RefSeq) BAHD acyltransferase DCR-like (A)	PREDICTED: uncharacterized acetyltransferase At3g50280-like [Juglans regia]	RecName: Full=BAHD acyltransferase DCR; EC=2.3.1.-; AltName: Full=Protein DEFECTIVE IN CUTICULAR RIDGES; AltName: Full=Protein PERMEABLE LEAVES 3;	SubName: Full=uncharacterized acetyltransferase At3g50280-like {ECO:0000313|RefSeq:XP_018821813.1};	--	PF02458.15:Transferase family
gene-Jman001G0014700	2.67	2.53	4.62	3.99	3.97	2.66	7.1	5.88	5.77	5.82	5.47	6.56	2.15	2.38	1.68	0.42	0.75	0.77	GO:0016021,integral component of membrane; GO:0005886,plasma membrane; GO:0005524,ATP binding; GO:0004672,protein kinase activity; GO:0004674,protein serine/threonine kinase activity; GO:0042742,defense response to bacterium; GO:0000302,response to reactive oxygen species	ko04016: MAPK signaling pathway - plant	K20606 mitogen-activated protein kinase kinase kinase ANP1 [EC:2.7.11.25] | (RefSeq) receptor-like serine/threonine-protein kinase SD1-7 isoform X1 (A)	PREDICTED: cysteine-rich receptor-like protein kinase 10 [Juglans regia]	RecName: Full=Cysteine-rich receptor-like protein kinase 7; Short=Cysteine-rich RLK7; EC=2.7.11.-; Flags: Precursor;	SubName: Full=cysteine-rich receptor-like protein kinase 10 {ECO:0000313|RefSeq:XP_018848346.1};	--	PF07714.17:Protein tyrosine kinase
gene-Jman001G0015400	0.75	1.21	3.78	3.05	2.86	1.97	0.62	0.81	0.43	1.47	1.28	1.21	8.47	9.42	7.49	5.26	6.39	5.64	GO:0005737,cytoplasm	ko04141: Protein processing in endoplasmic reticulum	K13993 HSP20 family protein | (RefSeq) 17.8 kDa class I heat shock protein-like (A)	PREDICTED: 17.8 kDa class I heat shock protein-like [Juglans regia]	RecName: Full=18.2 kDa class I heat shock protein;	SubName: Full=17.8 kDa class I heat shock protein-like {ECO:0000313|RefSeq:XP_018821684.1};	Molecular chaperone (small heat-shock protein Hsp26/Hsp42)	PF00011.21:Hsp20/alpha crystallin family
gene-Jman001G0016500	1.32	0.59	12.91	2.04	2.53	0.53	5.64	3.04	5.66	5.16	4.39	4.19	1.71	1.65	1.06	21.64	11.01	23.72	GO:0005576,extracellular region; GO:0004252,serine-type endopeptidase activity	--	K15333 tRNA guanosine-2'-O-methyltransferase [EC:2.1.1.34] | (RefSeq) uncharacterized protein LOC104224633 (A)	PREDICTED: cucumisin-like isoform X1 [Juglans regia]	RecName: Full=Cucumisin; EC=3.4.21.25; AltName: Allergen=Cuc m 1; Flags: Precursor;	SubName: Full=cucumisin-like isoform X1 {ECO:0000313|RefSeq:XP_018821907.1};	--	PF00082.22:Subtilase family
gene-Jman001G0016700	24.58	18.1	29.37	9.83	10.02	9.33	9.01	5.68	10.79	23.47	21.39	21.05	9.46	12.56	8.47	2.56	2.41	2.37	GO:0016021,integral component of membrane; GO:0005886,plasma membrane; GO:0022857,transmembrane transporter activity; GO:0006857,oligopeptide transport	--	K14638 solute carrier family 15 (peptide/histidine transporter), member 3/4 | (RefSeq) protein NRT1/ PTR FAMILY 5.6-like (A)	PREDICTED: protein NRT1/ PTR FAMILY 5.6-like [Juglans regia]	RecName: Full=Protein NRT1/ PTR FAMILY 5.7; Short=AtNPF5.7;	SubName: Full=protein NRT1/ PTR FAMILY 5.6-like {ECO:0000313|RefSeq:XP_018821698.1};	H+/oligopeptide symporter	PF00854.21:POT family
gene-Jman001G0018300	0.73	0.37	5.72	0.52	0.61	0.36	0.92	1.06	1.01	1.01	0.75	0.85	7.94	1.24	6.67	6.99	6.53	8.06	--	--	K14780 ATP-dependent RNA helicase DHX37/DHR1 [EC:3.6.4.13] | (RefSeq) ATP-dependent RNA helicase DEAH13-like isoform X1 (A)	PREDICTED: uncharacterized protein LOC108991931 [Juglans regia]	--	SubName: Full=uncharacterized protein LOC108991931 {ECO:0000313|RefSeq:XP_018821903.1};	Galactosyltransferases	PF04646.12:Protein of unknown function, DUF604
gene-Jman001G0021700	6.41	13.99	19.17	12.22	11.22	5.49	25.32	14.85	22.05	6.92	7.24	6.1	15.65	20.28	25.64	35.5	42.39	25.36	--	--	--	PREDICTED: uncharacterized protein LOC108986367 [Juglans regia]	--	SubName: Full=uncharacterized protein LOC108986367 {ECO:0000313|RefSeq:XP_018814521.1};	--	PF04720.12:PDDEXK-like family of unknown function
gene-Jman001G0022600	3.48	2.81	2.42	3.62	2.88	3.59	5.93	6.1	5.88	4.25	5.66	4.71	2.75	2.64	2.81	0.47	0.63	1.86	GO:0005524,ATP binding	ko03040: Spliceosome; ko04141: Protein processing in endoplasmic reticulum; ko04144: Endocytosis	K03283 heat shock 70kDa protein 1/2/6/8 | (RefSeq) heat shock cognate 70 kDa protein-like (A)	PREDICTED: heat shock cognate 70 kDa protein-like [Juglans regia]	RecName: Full=Heat shock cognate 70 kDa protein;	SubName: Full=heat shock cognate 70 kDa protein-like {ECO:0000313|RefSeq:XP_018814453.1};	Molecular chaperones HSP70/HSC70, HSP70 superfamily	PF00012.20:Hsp70 protein
gene-Jman001G0024700	4.45	2.9	1.66	7.88	7.5	5.94	19.93	11.58	20.51	5.31	4.7	5.62	8.26	4.18	10.64	63.35	53.58	16.85	--	ko00020: Citrate cycle (TCA cycle); ko01200: Carbon metabolism	K00164 2-oxoglutarate dehydrogenase E1 component [EC:1.2.4.2] | (RefSeq) 2-oxoglutarate dehydrogenase, mitochondrial (A)	PREDICTED: 2-oxoglutarate dehydrogenase, mitochondrial [Juglans regia]	--	SubName: Full=2-oxoglutarate dehydrogenase, mitochondrial {ECO:0000313|RefSeq:XP_018814540.1};	2-oxoglutarate dehydrogenase, E1 subunit	PF02779.24:Transketolase, pyrimidine binding domain
gene-Jman001G0025600	7.16	2.64	4.51	3.33	2.6	4.48	19	5.99	18.95	5.92	7.63	5.34	6.36	10.45	6.99	1.72	2.04	3.01	--	--	--	PREDICTED: F-box protein At2g39490 [Juglans regia]	RecName: Full=F-box protein At2g39490;	SubName: Full=F-box protein At2g39490 {ECO:0000313|RefSeq:XP_018856923.1, ECO:0000313|RefSeq:XP_018856924.1};	--	PF00646.33:F-box domain
gene-Jman001G0025700	22.05	25.07	1.51	21.3	15.61	11.21	320.29	64.65	165.07	6.64	6.95	6.75	2.02	2.71	1.86	0.67	3.4	4.03	GO:0042807,central vacuole; GO:0005887,integral component of plasma membrane; GO:0009705,plant-type vacuole membrane; GO:0015204,urea transmembrane transporter activity; GO:0015250,water channel activity; GO:0034220,ion transmembrane transport; GO:0015840,urea transport; GO:0006833,water transport	--	K09873 aquaporin TIP | (RefSeq) aquaporin TIP1-3 (A)	PREDICTED: aquaporin TIP1-3 [Juglans regia]	RecName: Full=Aquaporin TIP1-3; AltName: Full=Gamma-tonoplast intrinsic protein 3; Short=Gamma-TIP3; AltName: Full=Tonoplast intrinsic protein 1-3; Short=AtTIP1;3;	SubName: Full=aquaporin TIP1-3 {ECO:0000313|RefSeq:XP_018856925.1};	Aquaporin (major intrinsic protein family)	PF00230.20:Major intrinsic protein
gene-Jman001G0026100	17.9	22.39	19.13	26.09	22.53	35.35	10.33	13.78	12.59	14.74	19.47	17.98	7.23	12.63	10.5	2.06	2.55	3.99	--	ko00350: Tyrosine metabolism; ko00360: Phenylalanine metabolism; ko00380: Tryptophan metabolism; ko00950: Isoquinoline alkaloid biosynthesis; ko00965: Betalain biosynthesis	K01593 aromatic-L-amino-acid/L-tryptophan decarboxylase [EC:4.1.1.28 4.1.1.105] | (RefSeq) tyrosine/DOPA decarboxylase (A)	PREDICTED: uncharacterized protein LOC109015110 [Juglans regia]	--	SubName: Full=uncharacterized protein LOC109015110 {ECO:0000313|RefSeq:XP_018853137.1};	--	PF05056.12:Protein of unknown function (DUF674)
gene-Jman001G0029200	3.13	2.34	2.03	1.31	1.14	1.42	2.88	1.88	3.16	1.33	1.56	2.07	6.5	1.48	3.84	21.39	19.14	13.82	GO:0005886,plasma membrane; GO:0046872,metal ion binding; GO:0004722,protein serine/threonine phosphatase activity; GO:1900425,negative regulation of defense response to bacterium	--	K01102 pyruvate dehydrogenase phosphatase [EC:3.1.3.43] | (RefSeq) probable protein phosphatase 2C 38 isoform X1 (A)	PREDICTED: probable protein phosphatase 2C 38 isoform X1 [Juglans regia]	RecName: Full=Probable protein phosphatase 2C 38 {ECO:0000305}; Short=AtPP2C38 {ECO:0000303|PubMed:19021904}; EC=3.1.3.16 {ECO:0000269|PubMed:27494702};	SubName: Full=probable protein phosphatase 2C 38 isoform X1 {ECO:0000313|RefSeq:XP_018850570.1, ECO:0000313|RefSeq:XP_018850571.1};	Protein phosphatase 2C/pyruvate dehydrogenase (lipoamide) phosphatase	PF00481.21:Protein phosphatase 2C
gene-Jman001G0030400	6.65	5.15	10.13	1.3	0.62	0.2	0	0.4	0.85	0.23	1.47	0.21	7.62	4.61	7.05	0	0.18	1.26	--	--	--	hypothetical protein L484_011192 [Morus notabilis]	--	SubName: Full=Uncharacterized protein {ECO:0000313|EMBL:EXC33215.1};	--	--
gene-Jman001G0031700	4.82	8.07	7.28	5.07	5.61	2.36	2.74	2.38	2.99	9.53	9.06	8.08	16.92	17.05	14.99	58.15	44.56	26.13	--	--	--	PREDICTED: uncharacterized protein LOC108997072 [Juglans regia]	--	SubName: Full=uncharacterized protein LOC108997072 {ECO:0000313|RefSeq:XP_018828724.1};	--	PF04115.12:Ureidoglycolate lyase
gene-Jman001G0032200	9.46	9.5	11	17.74	18.17	16.83	20.63	20.62	20.13	14.31	17.68	16.87	12.23	8.73	11.23	36.45	33.34	22.17	GO:0009941,chloroplast envelope; GO:0031969,chloroplast membrane; GO:0016021,integral component of membrane; GO:0005743,mitochondrial inner membrane; GO:0000095,S-adenosyl-L-methionine transmembrane transporter activity; GO:0006839,mitochondrial transport	--	K15111 solute carrier family 25 (mitochondrial S-adenosylmethionine transporter), member 26 | (RefSeq) probable mitochondrial carrier proteins; Pet8p (A)	PREDICTED: mitochondrial substrate carrier family protein C isoform X1 [Juglans regia]	RecName: Full=Probable S-adenosylmethionine carrier 2, chloroplastic; Flags: Precursor;	SubName: Full=mitochondrial substrate carrier family protein C isoform X1 {ECO:0000313|RefSeq:XP_018836467.1};	Mitochondrial carrier protein PET8	PF00153.27:Mitochondrial carrier protein
gene-Jman001G0034900	8.92	4.63	7.09	0.71	0.5	2.92	1.11	1.04	0.98	2.79	2.2	2.35	103	10.36	90.54	14.9	46.74	139.98	GO:0005783,endoplasmic reticulum; GO:0005794,Golgi apparatus; GO:0005886,plasma membrane; GO:0009506,plasmodesma; GO:0003846,2-acylglycerol O-acyltransferase activity; GO:0090430,caffeoyl-CoA: alcohol caffeoyl transferase activity; GO:0016787,hydrolase activity; GO:0004622,lysophospholipase activity; GO:0009809,lignin biosynthetic process; GO:0006629,lipid metabolic process; GO:0046686,response t…	ko00561: Glycerolipid metabolism	K01054 acylglycerol lipase [EC:3.1.1.23] | (RefSeq) caffeoylshikimate esterase-like (A)	PREDICTED: caffeoylshikimate esterase-like [Juglans regia]	RecName: Full=Caffeoylshikimate esterase; EC=3.1.1.-; AltName: Full=Lysophospholipase 2; Short=LysoPL2;	SubName: Full=caffeoylshikimate esterase-like {ECO:0000313|RefSeq:XP_018828648.1};	Lysophospholipase	PF12146.8:Serine aminopeptidase, S33
gene-Jman001G0036800	19.84	17.09	37.65	29.62	35.23	15.07	60.53	35.41	63.01	28.34	24.3	28.96	82.43	166.43	63.56	102.24	130.93	26.76	GO:0005737,cytoplasm; GO:0045548,phenylalanine ammonia-lyase activity; GO:0009800,cinnamic acid biosynthetic process; GO:0006559,L-phenylalanine catabolic process	ko00360: Phenylalanine metabolism; ko00940: Phenylpropanoid biosynthesis	K10775 phenylalanine ammonia-lyase [EC:4.3.1.24] | (RefSeq) phenylalanine ammonia-lyase (A)	PREDICTED: phenylalanine ammonia-lyase [Juglans regia]	RecName: Full=Phenylalanine ammonia-lyase; EC=4.3.1.24;	SubName: Full=phenylalanine ammonia-lyase {ECO:0000313|RefSeq:XP_018828772.1};	Phenylalanine and histidine ammonia-lyase	PF00221.19:Aromatic amino acid lyase
gene-Jman001G0041400	2.63	2.27	3.88	5.83	6.02	3.33	11.5	6.67	13.04	7.04	8.63	7.84	24.08	23.92	22.53	28.04	31.09	32.27	GO:0031225,anchored component of membrane; GO:0046872,metal ion binding; GO:0030570,pectate lyase activity; GO:0045490,pectin catabolic process	ko00040: Pentose and glucuronate interconversions	K01728 pectate lyase [EC:4.2.2.2] | (RefSeq) probable pectate lyase 18 isoform X1 (A)	PREDICTED: probable pectate lyase 18 isoform X1 [Juglans regia]	RecName: Full=Probable pectate lyase 12; EC=4.2.2.2; Flags: Precursor;	SubName: Full=probable pectate lyase 18 isoform X1 {ECO:0000313|RefSeq:XP_018821302.1};	--	PF00544.19:Pectate lyase
gene-Jman001G0045200	12.96	11.69	9.84	7.48	5.33	10.5	4.77	4.24	4.29	6.48	7.45	7.27	12.65	11.3	14.09	8.47	7.52	9.63	--	--	K15198 transcription factor TFIIIB component B'' | (RefSeq) uncharacterized protein LOC8069083 isoform X1 (A)	PREDICTED: uncharacterized protein LOC109019883 isoform X1 [Juglans regia]	--	SubName: Full=uncharacterized protein LOC109019883 isoform X1 {ECO:0000313|RefSeq:XP_018857802.1, ECO:0000313|RefSeq:XP_018857803.1};	--	PF10248.9:Myelodysplasia-myeloid leukemia factor 1-interacting protein
gene-Jman001G0046600	3.14	3.71	1.46	9.04	10.11	7.68	3.15	5.83	3.61	4.99	6.93	6.78	5.97	3	4.03	1.78	1.92	2.8	GO:0005737,cytoplasm; GO:0005874,microtubule; GO:0005634,nucleus; GO:0000922,spindle pole; GO:0008017,microtubule binding; GO:0000910,cytokinesis; GO:0000226,microtubule cytoskeleton organization	--	K16732 protein regulator of cytokinesis 1 | (RefSeq) 65-kDa microtubule-associated protein 3-like (A)	PREDICTED: 65-kDa microtubule-associated protein 3-like isoform X1 [Juglans regia]	RecName: Full=65-kDa microtubule-associated protein 4; Short=AtMAP65-4;	SubName: Full=65-kDa microtubule-associated protein 3-like isoform X1 {ECO:0000313|RefSeq:XP_018832108.1};	Microtubule-associated protein essential for anaphase spindle elongation	PF03999.12:Microtubule associated protein (MAP65/ASE1 family)
gene-Jman001G0046900	3.41	2.01	4.77	0.58	1.1	0.9	0.56	1.47	1.32	1.44	1.3	0.76	1.22	2.14	1.59	20.49	33.08	1.01	GO:0005634,nucleus; GO:0010311,lateral root formation; GO:0045893,positive regulation of transcription, DNA-templated; GO:0010089,xylem development	--	K21994 LOB domain-containing protein 18 | (RefSeq) LOB domain-containing protein 18 isoform X1 (A)	PREDICTED: LOB domain-containing protein 18 isoform X1 [Juglans regia]	RecName: Full=LOB domain-containing protein 18; AltName: Full=ASYMMETRIC LEAVES 2-like protein 20; Short=AS2-like protein 20;	SubName: Full=LOB domain-containing protein 18 isoform X1 {ECO:0000313|RefSeq:XP_018846663.1}; SubName: Full=LOB domain-containing protein 18 isoform X2 {ECO:0000313|RefSeq:XP_018846664.1};	--	PF03195.14:Lateral organ boundaries (LOB) domain
gene-Jman001G0047600	19.86	18.77	55.18	7.79	6.35	11.49	7.97	13.24	6.38	2.87	4.1	6.16	4.29	6.72	5.67	2.11	1.2	2.57	GO:0006355,regulation of transcription, DNA-templated; GO:0006351,transcription, DNA-templated	--	--	PREDICTED: uncharacterized protein LOC105120821 [Populus euphratica]	RecName: Full=Protein LITTLE ZIPPER 2 {ECO:0000303|PubMed:18055602};	SubName: Full=Uncharacterized protein {ECO:0000313|EMBL:EEE81814.2};	--	--
gene-Jman001G0048300	10.05	6.53	7.15	18.03	24.61	7.13	23.37	24.8	23	73.15	53.53	55.61	4.86	7.75	6.62	3.27	3.52	8.5	GO:0016021,integral component of membrane; GO:0016020,membrane; GO:0020037,heme binding; GO:0005506,iron ion binding; GO:0016709,oxidoreductase activity, acting on paired donors, with incorporation or reduction of molecular oxygen, NAD(P)H as one donor, and incorporation of one atom of oxygen; GO:0044550,secondary metabolite biosynthetic process	--	K23810 (E)-8-carboxylinalool synthase [EC:1.14.14.-] | (RefSeq) geraniol 8-hydroxylase (A)	PREDICTED: geraniol 8-hydroxylase-like [Juglans regia]	RecName: Full=Cytochrome P450 76C4; EC=1.14.-.-;	SubName: Full=geraniol 8-hydroxylase-like {ECO:0000313|RefSeq:XP_018807066.1, ECO:0000313|RefSeq:XP_018807067.1};	Cytochrome P450 CYP2 subfamily	PF00067.22:Cytochrome P450
gene-Jman001G0048700	90.08	80.62	54.22	84.83	78.22	68.29	226.97	81.61	233.89	103.64	101.39	87.36	91.32	91.55	91.59	12.73	16.4	55.64	GO:0052689,carboxylic ester hydrolase activity; GO:0016787,hydrolase activity; GO:0009056,catabolic process	ko00950: Isoquinoline alkaloid biosynthesis	K22097 3-O-acetylpapaveroxine carboxylesterase [EC:3.1.1.105] | (RefSeq) carboxylesterase 1-like (A)	PREDICTED: probable carboxylesterase 8 [Juglans regia]	RecName: Full=Probable carboxylesterase 8; AltName: Full=AtCXE8; EC=3.1.1.1;	SubName: Full=probable carboxylesterase 8 {ECO:0000313|RefSeq:XP_018808627.1};	Arylacetamide deacetylase	PF07859.13:alpha/beta hydrolase fold
gene-Jman001G0049900	26.81	35.65	19.17	5.18	3.25	9.18	1.76	3.15	2.13	1.06	1.37	1.17	0.82	0.88	0.72	2.87	3.34	5	GO:0005737,cytoplasm; GO:0005634,nucleus; GO:0003700,DNA-binding transcription factor activity; GO:0046983,protein dimerization activity; GO:0000977,RNA polymerase II regulatory region sequence-specific DNA binding; GO:0008134,transcription factor binding; GO:0030154,cell differentiation; GO:0009908,flower development; GO:0010077,maintenance of inflorescence meristem identity; GO:0009911,positive…	--	K09264 MADS-box transcription factor, plant | (RefSeq) agamous-like MADS-box protein AGL11 isoform X1 (A)	PREDICTED: MADS-box protein SOC1-like isoform X2 [Juglans regia]	RecName: Full=MADS-box protein SOC1; AltName: Full=Agamous-like MADS-box protein AGL20; AltName: Full=Protein SUPPRESSOR OF CONSTANS OVEREXPRESSION 1;	SubName: Full=MADS-box protein SOC1-like isoform X2 {ECO:0000313|RefSeq:XP_018820387.1, ECO:0000313|RefSeq:XP_018820388.1};	MADS box transcription factor	PF00319.18:SRF-type transcription factor (DNA-binding and dimerisation domain)
gene-Jman001G0050700	11.69	8.27	10.12	35.19	43.67	18.72	27.82	42.12	23.26	8.9	11.54	10.9	4.64	4.89	4.22	9.03	15.92	15.59	GO:0016021,integral component of membrane; GO:0055085,transmembrane transport	ko00564: Glycerophospholipid metabolism	K18696 glycerophosphodiester phosphodiesterase [EC:3.1.4.46] | (RefSeq) glycerophosphocholine phosphodiesterase GDE1-like (A)	PREDICTED: SPX domain-containing membrane protein At4g22990-like isoform X2 [Juglans regia]	RecName: Full=SPX domain-containing membrane protein At4g22990;	SubName: Full=SPX domain-containing membrane protein At4g22990-like isoform X2 {ECO:0000313|RefSeq:XP_018847600.1};	Predicted transporter/transmembrane protein	PF07690.16:Major Facilitator Superfamily
gene-Jman001G0052200	2.27	2.68	16.72	2.79	2.75	1.8	1.22	1.65	1.45	1.25	1.69	1.42	1.75	2.27	1.84	2.73	2.51	3.42	GO:0009507,chloroplast; GO:0009570,chloroplast stroma; GO:0005634,nucleus; GO:0009416,response to light stimulus	--	K09506 DnaJ homolog subfamily A member 5 | (RefSeq) dnaJ homolog subfamily C member 21-like (A)	PREDICTED: chaperone protein dnaJ 8, chloroplastic [Juglans regia]	RecName: Full=Chaperone protein dnaJ 8, chloroplastic; Short=AtDjC8; Short=AtJ8; Flags: Precursor;	SubName: Full=chaperone protein dnaJ 8, chloroplastic {ECO:0000313|RefSeq:XP_018843824.1};	Molecular chaperone (DnaJ superfamily)	PF00226.31:DnaJ domain
gene-Jman001G0053500	5.3	28.18	50.37	0.22	0.37	0.83	0.42	0.53	0.59	0.21	0.3	0.64	0.36	0.68	0.11	1.74	1.75	0.75	GO:0005634,nucleus; GO:0003700,DNA-binding transcription factor activity; GO:0043565,sequence-specific DNA binding; GO:0044212,transcription regulatory region DNA binding; GO:0042742,defense response to bacterium; GO:0050832,defense response to fungus; GO:0045892,negative regulation of transcription, DNA-templated; GO:0031347,regulation of defense response; GO:0010200,response to chitin; GO:00022…	ko04626: Plant-pathogen interaction	K18834 WRKY transcription factor 1 | (RefSeq) WRKY transcription factor 1-like (A)	PREDICTED: probable WRKY transcription factor 40 [Juglans regia]	RecName: Full=Probable WRKY transcription factor 40; AltName: Full=WRKY DNA-binding protein 40;	SubName: Full=probable WRKY transcription factor 40 {ECO:0000313|RefSeq:XP_018805247.1};	--	PF03106.15:WRKY DNA -binding domain
gene-Jman001G0053900	1.06	1.53	1.45	3.52	3.43	3.11	2.66	2.69	2.87	9.12	8.09	9.97	4.4	3.15	3.83	3.98	4.78	4.23	GO:0016021,integral component of membrane; GO:0005886,plasma membrane; GO:0015086,cadmium ion transmembrane transporter activity; GO:0005381,iron ion transmembrane transporter activity; GO:0005384,manganese ion transmembrane transporter activity; GO:0070574,cadmium ion transmembrane transport; GO:0055072,iron ion homeostasis; GO:0034755,iron ion transmembrane transport; GO:0055071,manganese ion h…	--	K21398 natural resistance-associated macrophage protein 2 | (RefSeq) metal transporter Nramp6-like (A)	PREDICTED: metal transporter Nramp6-like [Juglans regia]	RecName: Full=Metal transporter Nramp1; Short=AtNramp1;	SubName: Full=metal transporter Nramp6-like {ECO:0000313|RefSeq:XP_018846317.1};	Mn2+ and Fe2+ transporters of the NRAMP family	PF01566.18:Natural resistance-associated macrophage protein
gene-Jman001G0054600	2.45	2	2.9	6.48	5.55	5.78	4.28	4.52	2.07	3.1	2.76	3.48	1916.92	3329.19	2981.59	9.59	43.12	49.81	GO:0005887,integral component of plasma membrane; GO:0005886,plasma membrane; GO:0046715,active borate transmembrane transporter activity; GO:0015267,channel activity; GO:0015168,glycerol transmembrane transporter activity; GO:0015204,urea transmembrane transporter activity; GO:0046713,borate transport; GO:0080029,cellular response to boron-containing substance levels	--	K09874 aquaporin NIP | (RefSeq) aquaporin NIP6-1 (A)	PREDICTED: aquaporin NIP6-1 [Juglans regia]	RecName: Full=Aquaporin NIP6-1; AltName: Full=NOD26-like intrinsic protein 6-1; Short=AtNIP6;1;	SubName: Full=aquaporin NIP6-1 {ECO:0000313|RefSeq:XP_018812146.1};	Aquaporin (major intrinsic protein family)	PF00230.20:Major intrinsic protein
gene-Jman001G0055700	7.36	7.66	9.01	6.45	5.79	0.13	0.23	0.13	0.24	4.67	3.81	4.19	3.79	5.35	4.08	0.05	0.2	0.2	--	--	K17824 DCN1-like protein 4/5 | (RefSeq) DCN1-like protein 4 (A)	PREDICTED: DCN1-like protein 4 isoform X2 [Juglans regia]	--	SubName: Full=DCN1-like protein 4 isoform X2 {ECO:0000313|RefSeq:XP_018811214.1};	Uncharacterized conserved protein	PF03556.15:Cullin binding
gene-Jman001G0058800	9.11	7.17	3.33	13.17	12.56	10.69	23.24	36.03	17.06	6.67	4.66	4.21	4.04	9.85	3.79	0.66	0.96	0.94	GO:0016021,integral component of membrane	--	--	PREDICTED: uncharacterized protein LOC101294242 [Fragaria vesca subsp. vesca]	--	SubName: Full=Uncharacterized protein {ECO:0000313|EMBL:OAY55257.1};	--	--
gene-Jman001G0061200	0.06	0.16	0.11	0.46	0.6	0.24	0.24	0.22	0.13	0.31	0.43	0.48	0.16	0.23	0.21	0.46	0.86	1.01	--	--	--	PREDICTED: uncharacterized protein LOC108998309 [Juglans regia]	--	SubName: Full=uncharacterized protein LOC108998309 {ECO:0000313|RefSeq:XP_018830376.1};	--	--
gene-Jman001G0063600	0.41	0.86	2.72	1.74	1.3	0.91	7.39	2.7	5.76	1.37	1.16	1.27	1.86	2.36	2.23	0.52	0.32	0.87	--	--	--	uncharacterized protein LOC18784010 [Prunus persica]	--	SubName: Full=Uncharacterized protein {ECO:0000313|EMBL:EMJ17676.1};	--	PF05553.11:Cotton fibre expressed protein
gene-Jman001G0064100	10.59	8.11	7.46	10.26	8.35	8.99	2.68	4.74	3.49	10	13.09	10.76	2.71	3.06	2.3	0.8	0.9	2.14	--	--	K10732 GINS complex subunit 1 | (RefSeq) DNA replication complex GINS protein PSF1-like (A)	PREDICTED: DNA replication complex GINS protein PSF1-like [Juglans regia]	--	SubName: Full=DNA replication complex GINS protein PSF1-like {ECO:0000313|RefSeq:XP_018811375.1, ECO:0000313|RefSeq:XP_018811376.1};	Predicted alpha-helical protein, potentially involved in replication/repair	--
gene-Jman001G0065400	5.71	6.06	2.63	5.78	5.08	5.2	177.52	49.18	129.08	33.78	29.87	25.08	10.75	18.38	13.3	1.88	1.67	3.27	--	ko03008: Ribosome biogenesis in eukaryotes; ko04712: Circadian rhythm - plant	K03097 casein kinase II subunit alpha [EC:2.7.11.1] | (RefSeq) casein kinase II subunit alpha-like isoform X2 (A)	PREDICTED: uncharacterized protein LOC108996104 [Juglans regia]	--	SubName: Full=uncharacterized protein LOC108996104 {ECO:0000313|RefSeq:XP_018827424.1};	--	PF04862.12:Protein of unknown function (DUF642)
gene-Jman001G0066200	1.7	2.54	3.24	7.34	7.73	2.88	9.65	14.28	6.47	5.04	4.17	4.24	3.13	5.83	4.12	0.25	0.43	1.53	GO:0005886,plasma membrane; GO:0004871,NA; GO:0009638,phototropism; GO:0016567,protein ubiquitination	ko03050: Proteasome	K03063 26S proteasome regulatory subunit T3 | (RefSeq) 26S protease regulatory subunit 6B homolog (A)	PREDICTED: root phototropism protein 3-like [Juglans regia]	RecName: Full=Root phototropism protein 3; AltName: Full=BTB/POZ domain-containing protein RPT3; AltName: Full=Non-phototropic hypocotyl protein 3;	SubName: Full=root phototropism protein 3-like {ECO:0000313|RefSeq:XP_018827865.1};	--	PF03000.14:NPH3 family
gene-Jman001G0068100	1.75	1.69	1.26	1.95	1.5	3.6	25.63	8.22	49.27	3.76	1.16	2.09	0.12	0.08	0	0.29	0	0.1	GO:0016707,gibberellin 3-beta-dioxygenase activity; GO:0046872,metal ion binding; GO:0009686,gibberellin biosynthetic process	ko00904: Diterpenoid biosynthesis	K04124 gibberellin 3-beta-dioxygenase [EC:1.14.11.15] | (RefSeq) gibberellin 3-beta-dioxygenase 1-like (A)	PREDICTED: gibberellin 3-beta-dioxygenase 1-like [Juglans regia]	RecName: Full=Gibberellin 3-beta-dioxygenase 1; EC=1.14.11.15; AltName: Full=GA 3-oxidase 1; AltName: Full=Gibberellin 3 beta-hydroxylase 1;	SubName: Full=gibberellin 3-beta-dioxygenase 1-like {ECO:0000313|RefSeq:XP_018827425.1};	Iron/ascorbate family oxidoreductases	PF03171.20:2OG-Fe(II) oxygenase superfamily
gene-Jman001G0068600	21.31	34.91	14.67	6.48	5.19	13.26	3.37	4.58	4.89	3.29	3.52	4.13	2.22	2.5	1.53	0.17	0.66	1.94	GO:0005634,nucleus; GO:0003700,DNA-binding transcription factor activity; GO:0009734,auxin-activated signaling pathway; GO:0010102,lateral root morphogenesis; GO:0045892,negative regulation of transcription, DNA-templated; GO:0009733,response to auxin; GO:0006351,transcription, DNA-templated	ko04075: Plant hormone signal transduction	K14484 auxin-responsive protein IAA | (RefSeq) auxin-responsive protein IAA1-like (A)	PREDICTED: auxin-responsive protein IAA1-like [Juglans regia]	RecName: Full=Auxin-responsive protein IAA14; AltName: Full=Indoleacetic acid-induced protein 14; AltName: Full=Protein SOLITARY ROOT;	SubName: Full=auxin-responsive protein IAA1-like {ECO:0000313|RefSeq:XP_018844359.1};	--	PF02309.16:AUX/IAA family
gene-Jman001G0071300	3.98	3.69	6.63	1.75	1.28	1.63	1.17	2.83	0.66	1.15	1.68	1.46	6.61	7.46	6.52	0.27	0.11	7.54	--	--	--	hypothetical protein CFP56_27621 [Quercus suber]	--	SubName: Full=Uncharacterized protein {ECO:0000313|EMBL:ESR40256.1};	--	--
gene-Jman001G0071400	9.54	4.72	26.11	6.49	8.23	6.94	14.89	21.62	12.63	9.97	8.33	6.96	46.12	4.32	55.68	23.26	47.21	38.65	--	--	--	PREDICTED: uncharacterized protein LOC108989191 [Juglans regia]	--	SubName: Full=uncharacterized protein LOC108989191 {ECO:0000313|RefSeq:XP_018818271.1};	--	PF03168.13:Late embryogenesis abundant protein
gene-Jman001G0071600	2.63	1.95	2.08	4.32	4.64	5.17	4.46	6.46	3.01	2.94	2.62	3.17	13.55	4.72	13.85	11.15	13.01	12.71	GO:0005634,nucleus; GO:0071249,cellular response to nitrate; GO:0015706,nitrate transport; GO:0071705,nitrogen compound transport; GO:0006355,regulation of transcription, DNA-templated; GO:0010167,response to nitrate; GO:1901698,response to nitrogen compound; GO:0006351,transcription, DNA-templated	ko03050: Proteasome	K03029 26S proteasome regulatory subunit N10 | (RefSeq) 26S proteasome non-ATPase regulatory subunit 4 homolog (A)	PREDICTED: uncharacterized protein LOC109006103 [Juglans regia]	RecName: Full=Nitrate regulatory gene2 protein {ECO:0000303|PubMed:26744214}; Short=NRG2 protein {ECO:0000303|PubMed:26744214};	SubName: Full=uncharacterized protein LOC109006103 {ECO:0000313|RefSeq:XP_018840814.1};	--	PF04782.12:Protein of unknown function (DUF632)
gene-Jman001G0073900	2.4	1.48	0.7	0.97	1.23	1.8	0.04	0.38	0.5	3.29	4.71	3.1	0.09	0.61	0.18	0.05	0.04	0.11	GO:0005576,extracellular region; GO:0009505,plant-type cell wall; GO:0009506,plasmodesma; GO:0020037,heme binding; GO:0046872,metal ion binding; GO:0004601,peroxidase activity; GO:0042744,hydrogen peroxide catabolic process; GO:0009664,plant-type cell wall organization; GO:0006979,response to oxidative stress	ko00940: Phenylpropanoid biosynthesis	K00430 peroxidase [EC:1.11.1.7] | (RefSeq) peroxidase 29-like isoform X1 (A)	PREDICTED: peroxidase 29-like isoform X2 [Juglans regia]	RecName: Full=Peroxidase 29; Short=Atperox P29; EC=1.11.1.7; AltName: Full=ATP40; Flags: Precursor;	SubName: Full=peroxidase 29-like isoform X2 {ECO:0000313|RefSeq:XP_018837487.1};	--	PF00141.23:Peroxidase
gene-Jman001G0074200	18.37	19.28	21.25	33.25	32.11	39.82	41.72	29.6	46.46	21.93	27.08	24.39	16.16	18.95	15.17	5.08	5.49	7.28	GO:0005634,nucleus; GO:0008289,lipid binding; GO:0043565,sequence-specific DNA binding; GO:0006355,regulation of transcription, DNA-templated; GO:0006351,transcription, DNA-templated	--	K09338 homeobox-leucine zipper protein | (RefSeq) homeobox-leucine zipper protein GLABRA 2-like (A)	PREDICTED: homeobox-leucine zipper protein GLABRA 2-like [Juglans regia]	RecName: Full=Homeobox-leucine zipper protein GLABRA 2; AltName: Full=HD-ZIP protein ATHB-10; AltName: Full=Homeobox-leucine zipper protein ATHB-10;	SubName: Full=homeobox-leucine zipper protein GLABRA 2-like {ECO:0000313|RefSeq:XP_018856994.1};	--	PF01852.19:START domain
gene-Jman001G0076900	2.2	2.32	2.02	6.78	6.94	7.24	4.44	5.76	5.6	1.31	3.07	2.26	2.09	2.06	1.63	65.51	75.61	44.94	GO:0009055,electron transfer activity; GO:0046872,metal ion binding	--	--	PREDICTED: early nodulin-like protein 1 [Juglans regia]	RecName: Full=Mavicyanin;	SubName: Full=early nodulin-like protein 1 {ECO:0000313|RefSeq:XP_018839161.1};	--	PF02298.17:Plastocyanin-like domain
gene-Jman001G0078200	0.13	0.09	0.51	2.23	2.22	2.3	1.32	1.11	1.23	0.93	1.36	0.77	2.43	2.54	2.12	2.98	4.79	3.36	--	--	--	PREDICTED: uncharacterized protein LOC109004900 [Juglans regia]	--	SubName: Full=uncharacterized protein LOC109004900 {ECO:0000313|RefSeq:XP_018839153.1};	--	PF07911.13:Protein of unknown function (DUF1677)
gene-Jman001G0078400	17.81	22.84	27.02	9.76	8.88	13.81	10.62	5.98	9.55	12.29	8.98	13.74	113.56	255.37	95.15	86.98	46.5	33.81	--	--	--	PREDICTED: uncharacterized protein LOC109004895 [Juglans regia]	--	SubName: Full=uncharacterized protein LOC109004895 {ECO:0000313|RefSeq:XP_018839148.1};	--	PF05553.11:Cotton fibre expressed protein
gene-Jman001G0079400	13.18	13.32	2.56	10.79	11.66	14.34	5.83	6.93	4.49	8.6	10.26	12.77	2.29	2.07	2.72	0.86	1.02	1.23	--	--	--	PREDICTED: uncharacterized protein LOC108984463 [Juglans regia]	--	SubName: Full=uncharacterized protein LOC108984463 {ECO:0000313|RefSeq:XP_018811979.1};	--	PF05327.11:RNA polymerase I specific transcription initiation factor RRN3
gene-Jman001G0081100	5.84	5.97	17.94	4.09	3.9	2.86	3.59	2.89	3.64	3.01	3.35	3.98	16.78	8.95	12.89	7.76	8.93	9.72	GO:0009507,chloroplast; GO:0009707,chloroplast outer membrane; GO:0009902,chloroplast relocation	--	--	PREDICTED: protein CHUP1, chloroplastic [Juglans regia]	RecName: Full=Protein CHUP1, chloroplastic; AltName: Full=Protein CHLOROPLAST UNUSUAL POSITIONING 1;	SubName: Full=protein CHUP1, chloroplastic {ECO:0000313|RefSeq:XP_018811096.1, ECO:0000313|RefSeq:XP_018811097.1};	--	--
gene-Jman001G0081300	3.24	4.38	6.81	11.83	12.38	2.67	24.21	8.24	22.23	22.78	23.75	21.71	7.13	6.61	5.33	0.1	0.05	0.09	GO:0016021,integral component of membrane; GO:0005886,plasma membrane; GO:0005524,ATP binding; GO:0004674,protein serine/threonine kinase activity	ko04016: MAPK signaling pathway - plant; ko04626: Plant-pathogen interaction	K16224 senescence-induced receptor-like serine/threonine-protein kinase | (RefSeq) senescence-induced receptor-like serine/threonine-protein kinase (A)	PREDICTED: putative leucine-rich repeat receptor-like serine/threonine-protein kinase At2g19230 isoform X1 [Juglans regia]	RecName: Full=Putative leucine-rich repeat receptor-like serine/threonine-protein kinase At2g19230; EC=2.7.11.1; Flags: Precursor;	SubName: Full=putative leucine-rich repeat receptor-like serine/threonine-protein kinase At2g19230 isoform X1 {ECO:0000313|RefSeq:XP_018811092.1};	--	PF12819.7:Malectin-like domain
gene-Jman001G0081400	0.32	0.07	0.31	2.18	2.15	0.04	2	1.52	1.77	0.54	0.62	0.35	0.46	0.59	0.32	0	0.03	0.02	GO:0016021,integral component of membrane; GO:0005886,plasma membrane; GO:0005524,ATP binding; GO:0004674,protein serine/threonine kinase activity	ko04016: MAPK signaling pathway - plant; ko04626: Plant-pathogen interaction	K16224 senescence-induced receptor-like serine/threonine-protein kinase | (RefSeq) senescence-induced receptor-like serine/threonine-protein kinase (A)	PREDICTED: putative leucine-rich repeat receptor-like serine/threonine-protein kinase At2g19230 isoform X1 [Juglans regia]	RecName: Full=Putative leucine-rich repeat receptor-like serine/threonine-protein kinase At2g19230; EC=2.7.11.1; Flags: Precursor;	SubName: Full=putative leucine-rich repeat receptor-like serine/threonine-protein kinase At2g19230 isoform X1 {ECO:0000313|RefSeq:XP_018835773.1};	--	PF07714.17:Protein tyrosine kinase
gene-Jman001G0081700	0.23	0.83	1	0.11	0.29	0.4	0.13	0.18	0.19	0.64	0.81	0.61	0.57	0.67	0.42	0.02	0.04	0.04	GO:0016021,integral component of membrane; GO:0005524,ATP binding; GO:0004674,protein serine/threonine kinase activity; GO:0042742,defense response to bacterium	ko04016: MAPK signaling pathway - plant; ko04626: Plant-pathogen interaction	K16224 senescence-induced receptor-like serine/threonine-protein kinase | (RefSeq) senescence-induced receptor-like serine/threonine-protein kinase (A)	PREDICTED: senescence-induced receptor-like serine/threonine-protein kinase isoform X2 [Juglans regia]	RecName: Full=Senescence-induced receptor-like serine/threonine-protein kinase; AltName: Full=FLG22-induced receptor-like kinase 1; Flags: Precursor;	SubName: Full=senescence-induced receptor-like serine/threonine-protein kinase isoform X2 {ECO:0000313|RefSeq:XP_018855758.1};	--	PF12819.7:Malectin-like domain
gene-Jman001G0082000	10.2	12.38	19.39	4.39	3.51	2.55	4.85	3.19	6.18	2.38	2.28	3.27	11.1	19.65	14.55	7.41	8.42	7.98	GO:0005634,nucleus; GO:0003677,DNA binding; GO:0003700,DNA-binding transcription factor activity; GO:0046983,protein dimerization activity; GO:0006355,regulation of transcription, DNA-templated; GO:0006351,transcription, DNA-templated	--	--	PREDICTED: LOW QUALITY PROTEIN: transcription factor bHLH87-like [Juglans regia]	RecName: Full=Transcription factor bHLH87; AltName: Full=Basic helix-loop-helix protein 87; Short=AtbHLH87; Short=bHLH 87; AltName: Full=Transcription factor EN 121; AltName: Full=bHLH transcription factor bHLH087;	SubName: Full=LOW QUALITY PROTEIN: transcription factor bHLH87-like {ECO:0000313|RefSeq:XP_018808805.1};	--	PF00010.26:Helix-loop-helix DNA-binding domain
gene-Jman001G0083500	9.54	7.96	8.49	7.48	9.92	17.43	18.92	33.58	12.4	7.06	6.42	7.79	7.26	34.47	5.02	63.26	100.45	24.18	GO:0004427,inorganic diphosphatase activity; GO:0046872,metal ion binding; GO:0052731,phosphocholine phosphatase activity; GO:0052732,phosphoethanolamine phosphatase activity; GO:0051262,protein tetramerization	ko00750: Vitamin B6 metabolism	K13248 pyridoxal phosphate phosphatase PHOSPHO2 [EC:3.1.3.74] | (RefSeq) inorganic pyrophosphatase 2-like (A)	PREDICTED: inorganic pyrophosphatase 2-like [Juglans regia]	RecName: Full=Inorganic pyrophosphatase 2; Short=AtPPsPase2; Short=PPi phosphatase 2; Short=Pyrophosphate-specific phosphatase 2; EC=3.6.1.1;	SubName: Full=inorganic pyrophosphatase 2-like {ECO:0000313|RefSeq:XP_018809936.1};	Predicted haloacid dehalogenase-like hydrolase	PF06888.12:Putative Phosphatase
gene-Jman001G0084600	0.32	0.89	0.22	2.31	2.05	1.18	2.24	3.1	1.65	3.33	5.93	7.13	18.5	22.55	20.26	3.48	5	10.26	GO:0005789,endoplasmic reticulum membrane; GO:0016021,integral component of membrane; GO:0102097,(22S)-22-hydroxy-5alpha-campestan-3-one C-23 hydroxylase activity; GO:0020037,heme binding; GO:0005506,iron ion binding; GO:0016709,oxidoreductase activity, acting on paired donors, with incorporation or reduction of molecular oxygen, NAD(P)H as one donor, and incorporation of one atom of oxygen; GO:0…	ko00905: Brassinosteroid biosynthesis	K12638 3-epi-6-deoxocathasterone 23-monooxygenase [EC:1.14.13.112] | (RefSeq) 3-epi-6-deoxocathasterone 23-monooxygenase (A)	PREDICTED: 3-epi-6-deoxocathasterone 23-monooxygenase [Juglans regia]	RecName: Full=3-epi-6-deoxocathasterone 23-monooxygenase; EC=1.14.13.112; AltName: Full=Cytochrome P450 90D1;	SubName: Full=3-epi-6-deoxocathasterone 23-monooxygenase {ECO:0000313|RefSeq:XP_018821009.1};	Cytochrome P450 CYP4/CYP19/CYP26 subfamilies	PF00067.22:Cytochrome P450
gene-Jman001G0086200	3.88	3.36	10.15	13	12.02	9.63	15.91	10.33	17.09	8.24	8.83	8.25	17.72	19.1	17.53	4.25	6.28	8.9	GO:0048046,apoplast; GO:0005618,cell wall; GO:0005886,plasma membrane; GO:0004564,beta-fructofuranosidase activity; GO:0004575,sucrose alpha-glucosidase activity; GO:0005975,carbohydrate metabolic process; GO:0050832,defense response to fungus; GO:0080167,response to karrikin; GO:0009611,response to wounding	ko00052: Galactose metabolism; ko00500: Starch and sucrose metabolism	K01193 beta-fructofuranosidase [EC:3.2.1.26] | (RefSeq) beta-fructofuranosidase, cell wall isozyme-like (A)	PREDICTED: beta-fructofuranosidase, cell wall isozyme-like [Juglans regia]	RecName: Full=Beta-fructofuranosidase, insoluble isoenzyme CWINV1; EC=3.2.1.26; AltName: Full=Cell wall beta-fructosidase 1; Short=AtbetaFRUCT1; AltName: Full=Cell wall invertase 1; Short=AtcwINV1; AltName: Full=Sucrose hydrolase 1; Flags: Precursor;	SubName: Full=beta-fructofuranosidase, cell wall isozyme-like {ECO:0000313|RefSeq:XP_018821555.1};	Beta-fructofuranosidase (invertase)	PF00251.20:Glycosyl hydrolases family 32 N-terminal domain
gene-Jman001G0089200	4.88	9.66	3.67	1.72	1.25	2.5	5.81	2.25	7.57	1.64	1.51	1.67	6.53	7.37	4.58	7.37	8.34	6.66	--	--	--	PREDICTED: WAS/WASL-interacting protein family member 3 [Juglans regia]	--	SubName: Full=WAS/WASL-interacting protein family member 3 {ECO:0000313|RefSeq:XP_018835106.1};	--	PF05553.11:Cotton fibre expressed protein
gene-Jman001G0092400	2.6	1.37	3.44	0.83	1.48	2.07	0.65	0.43	0.66	2.71	2.3	2.76	3.77	3.08	4.78	0.82	0.7	2.18	GO:0005634,nucleus; GO:0003700,DNA-binding transcription factor activity; GO:0000981,DNA-binding transcription factor activity, RNA polymerase II-specific; GO:0043565,sequence-specific DNA binding; GO:0001135,RNA polymerase II transcription regulator recruiting activity; GO:0044212,transcription regulatory region DNA binding; GO:0006357,regulation of transcription by RNA polymerase II; GO:0006355…	--	K09422 transcription factor MYB, plant | (RefSeq) transcription factor WER-like isoform X1 (A)	PREDICTED: transcription factor WER-like isoform X2 [Juglans regia]	RecName: Full=Transcription factor MYB23; AltName: Full=Myb-related protein 23; Short=AtMYB23;	SubName: Full=transcription factor WER-like isoform X2 {ECO:0000313|RefSeq:XP_018835066.1};	Transcription factor, Myb superfamily	PF00249.31:Myb-like DNA-binding domain
gene-Jman001G0093900	43.69	17.36	41.64	84.43	107.66	75.19	81.69	100.78	65.16	18.85	13.38	16.37	10.72	9.35	8.41	1.75	2.19	6.61	GO:0005789,endoplasmic reticulum membrane; GO:0016021,integral component of membrane; GO:0016020,membrane; GO:0016711,flavonoid 3'-monooxygenase activity; GO:0020037,heme binding; GO:0005506,iron ion binding; GO:0009813,flavonoid biosynthetic process; GO:0009733,response to auxin; GO:0044550,secondary metabolite biosynthetic process	ko00905: Brassinosteroid biosynthesis	K20623 typhasterol/6-deoxotyphasterol 2alpha-hydroxylase | (RefSeq) cytochrome P450 71A1-like (A)	PREDICTED: cytochrome P450 71A1-like [Juglans regia]	RecName: Full=Flavonoid 3'-monooxygenase; EC=1.14.13.21; AltName: Full=Cytochrome P450 75B1; AltName: Full=Flavonoid 3'-hydroxylase; Short=AtF3'H; AltName: Full=Protein TRANSPARENT TESTA 7;	SubName: Full=cytochrome P450 71A1-like {ECO:0000313|RefSeq:XP_018835055.1};	Cytochrome P450 CYP2 subfamily	PF00067.22:Cytochrome P450
gene-Jman001G0094000	18.59	77.56	73.75	12.34	13.81	10.4	16.78	13.23	20.11	9.46	8.75	11.93	25.68	27.98	26.85	38.7	27.93	27.62	GO:0009570,chloroplast stroma; GO:0009534,chloroplast thylakoid; GO:0016165,linoleate 13S-lipoxygenase activity; GO:0046872,metal ion binding; GO:0031408,oxylipin biosynthetic process	ko00591: Linoleic acid metabolism; ko00592: alpha-Linolenic acid metabolism	K00454 lipoxygenase [EC:1.13.11.12] | (RefSeq) linoleate 13S-lipoxygenase 3-1, chloroplastic-like isoform X1 (A)	PREDICTED: linoleate 13S-lipoxygenase 3-1, chloroplastic-like isoform X1 [Juglans regia]	RecName: Full=Linoleate 13S-lipoxygenase 3-1, chloroplastic; EC=1.13.11.12; Flags: Precursor;	SubName: Full=linoleate 13S-lipoxygenase 3-1, chloroplastic-like isoform X1 {ECO:0000313|RefSeq:XP_018835053.1}; SubName: Full=linoleate 13S-lipoxygenase 3-1, chloroplastic-like isoform X2 {ECO:0000313|RefSeq:XP_018835054.1};	--	PF00305.19:Lipoxygenase
gene-Jman001G0094300	20.65	8.2	16.7	5.52	2.04	6.32	4.38	3.91	5.77	14.6	9.2	6.57	1.19	1.65	1.08	1.37	1.06	0.93	--	--	--	PREDICTED: uncharacterized protein LOC109001943 [Juglans regia]	--	SubName: Full=uncharacterized protein LOC109001943 {ECO:0000313|RefSeq:XP_018834998.1};	--	--
gene-Jman001G0094600	26.27	22.46	65.19	70.37	77.93	62.82	77.96	74.29	73.62	72.62	62.36	64.23	105.52	103.75	84.74	137.44	140.66	96.25	GO:0048046,apoplast; GO:0009505,plant-type cell wall; GO:0005774,vacuolar membrane; GO:0005773,vacuole; GO:0004252,serine-type endopeptidase activity; GO:0010150,leaf senescence; GO:0010223,secondary shoot formation	--	K15333 tRNA guanosine-2'-O-methyltransferase [EC:2.1.1.34] | (RefSeq) uncharacterized protein LOC104224633 (A)	PREDICTED: subtilisin-like protease SBT1.4 [Juglans regia]	RecName: Full=Subtilisin-like protease SBT1.4 {ECO:0000303|PubMed:16193095}; EC=3.4.21.- {ECO:0000255|PROSITE-ProRule:PRU10082}; AltName: Full=Subtilase subfamily 1 member 4 {ECO:0000303|PubMed:16193095}; Short=AtSBT1.4 {ECO:0000303|PubMed:16193095}; Flags: Precursor;	SubName: Full=subtilisin-like protease SBT1.4 {ECO:0000313|RefSeq:XP_018835052.1};	--	PF00082.22:Subtilase family
gene-Jman001G0099100	3.13	4.76	19.01	5.03	5.01	4.66	15.46	6.79	19.84	8.9	11.22	9.44	19.73	17.02	16.47	28.28	22.33	12.38	GO:0005774,vacuolar membrane; GO:0042578,phosphoric ester hydrolase activity; GO:0036092,phosphatidylinositol-3-phosphate biosynthetic process; GO:0007033,vacuole organization	ko00562: Inositol phosphate metabolism; ko04070: Phosphatidylinositol signaling system	K21797 phosphatidylinositol 4-phosphatase [EC:3.1.3.-] | (RefSeq) phosphoinositide phosphatase SAC7-like (A)	PREDICTED: phosphoinositide phosphatase SAC2-like [Juglans regia]	RecName: Full=Phosphoinositide phosphatase SAC2; Short=AtSAC2; EC=3.1.3.-; AltName: Full=Phosphatidylinositol 3,5-bisphosphate 5-phosphatase SAC2; AltName: Full=Protein SUPPRESSOR OF ACTIN 2; AltName: Full=SAC domain protein 2;	SubName: Full=phosphoinositide phosphatase SAC2-like {ECO:0000313|RefSeq:XP_018839904.1};	Putative phosphoinositide phosphatase	PF02383.18:SacI homology domain
gene-Jman001G0101900	2.31	2.59	6.13	1.24	1.43	1.39	1.85	2.01	1.46	1.56	1.35	1.44	0.51	1.25	0.55	0.69	0.27	0.68	GO:0016021,integral component of membrane; GO:0046872,metal ion binding; GO:0061630,ubiquitin protein ligase activity; GO:0043161,proteasome-mediated ubiquitin-dependent protein catabolic process	--	K16286 E3 ubiquitin-protein ligase EL5 [EC:2.3.2.27] | (RefSeq) LOC109740546; E3 ubiquitin-protein ligase EL5-like (A)	PREDICTED: RING-H2 finger protein ATL3-like [Juglans regia]	RecName: Full=RING-H2 finger protein ATL3; EC=2.3.2.27 {ECO:0000305}; AltName: Full=RING-type E3 ubiquitin transferase ATL3 {ECO:0000305};	SubName: Full=RING-H2 finger protein ATL3-like {ECO:0000313|RefSeq:XP_018858276.1};	FOG: Predicted E3 ubiquitin ligase	PF13639.6:Ring finger domain
gene-Jman001G0103000	0.22	0.46	0.47	1.72	1.87	0.91	18.53	7.64	33.58	1.31	0.71	0.73	3.71	2.23	4.2	19.46	18.83	7.49	--	--	--	PREDICTED: uncharacterized protein LOC18596331 [Theobroma cacao]	--	SubName: Full=ROTUNDIFOLIA like 9 {ECO:0000313|EMBL:EOY27423.1};	--	PF08137.12:DVL family
gene-Jman001G0103100	1.75	1.32	3.2	1.34	1.35	1.31	2.83	2.85	2.39	2.49	1.31	1.92	1.81	1.56	1.71	7.81	5.99	3.5	GO:0016021,integral component of membrane; GO:0005886,plasma membrane; GO:0005524,ATP binding; GO:0001653,peptide receptor activity; GO:0004674,protein serine/threonine kinase activity; GO:0004888,transmembrane signaling receptor activity; GO:0045851,pH reduction; GO:0009826,unidimensional cell growth	ko04075: Plant hormone signal transduction	K13415 protein brassinosteroid insensitive 1 [EC:2.7.10.1 2.7.11.1] | (RefSeq) protein BRASSINOSTEROID INSENSITIVE 1 (A)	PREDICTED: tyrosine-sulfated glycopeptide receptor 1 [Juglans regia]	RecName: Full=Tyrosine-sulfated glycopeptide receptor 1 {ECO:0000305}; EC=2.7.11.1 {ECO:0000305}; AltName: Full=PSY1 receptor {ECO:0000303|PubMed:23062058};	SubName: Full=tyrosine-sulfated glycopeptide receptor 1 {ECO:0000313|RefSeq:XP_018810130.1};	--	PF00069.25:Protein kinase domain
gene-Jman001G0103900	6.65	5.55	6.32	11.08	12.54	10.59	14.52	12.77	15.84	5.85	6.27	8.07	9.58	9.52	10.67	18.98	18.48	16.03	--	--	--	PREDICTED: uncharacterized protein LOC108991552 [Juglans regia]	--	SubName: Full=uncharacterized protein LOC108991552 {ECO:0000313|RefSeq:XP_018821395.1, ECO:0000313|RefSeq:XP_018821396.1, ECO:0000313|RefSeq:XP_018821397.1};	--	PF04784.14:Protein of unknown function, DUF547
gene-Jman001G0104000	1.37	0.34	1.76	0.1	0.09	0.03	0.19	0.03	0.22	1.04	0.82	0.61	0.4	0.53	0.46	0.06	0.03	0.19	GO:0005737,cytoplasm; GO:0005829,cytosol; GO:0016020,membrane; GO:0047205,quinate O-hydroxycinnamoyltransferase activity; GO:0047172,shikimate O-hydroxycinnamoyltransferase activity; GO:0010252,auxin homeostasis; GO:0071555,cell wall organization; GO:0009809,lignin biosynthetic process; GO:0009963,positive regulation of flavonoid biosynthetic process	ko00073: Cutin, suberine and wax biosynthesis	K15400 omega-hydroxypalmitate O-feruloyl transferase [EC:2.3.1.188] | (RefSeq) omega-hydroxypalmitate O-feruloyl transferase (A)	PREDICTED: shikimate O-hydroxycinnamoyltransferase-like [Juglans regia]	RecName: Full=Shikimate O-hydroxycinnamoyltransferase; EC=2.3.1.133; AltName: Full=Hydroxycinnamoyl transferase; AltName: Full=Hydroxycinnamoyl-Coenzyme A shikimate/quinate hydroxycinnamoyltransferase;	SubName: Full=shikimate O-hydroxycinnamoyltransferase-like {ECO:0000313|RefSeq:XP_018813545.1};	--	PF02458.15:Transferase family
gene-Jman001G0108100	1.18	0.94	1.67	2.3	2.64	2.93	4.89	6.34	3.46	2.01	1.57	1.74	0.78	0.98	0.59	0.54	0.55	0.93	GO:0016021,integral component of membrane; GO:0005886,plasma membrane; GO:0005524,ATP binding; GO:0004674,protein serine/threonine kinase activity; GO:0010449,root meristem growth; GO:0016032,viral process	ko04016: MAPK signaling pathway - plant; ko04626: Plant-pathogen interaction	K13420 LRR receptor-like serine/threonine-protein kinase FLS2 [EC:2.7.11.1] | (RefSeq) LRR receptor-like serine/threonine-protein kinase FLS2 (A)	PREDICTED: receptor-like protein kinase 2 [Juglans regia]	RecName: Full=Receptor-like protein kinase 2; EC=2.7.11.1; Flags: Precursor;	SubName: Full=receptor-like protein kinase 2 {ECO:0000313|RefSeq:XP_018821002.1};	--	PF13855.6:Leucine rich repeat
gene-Jman001G0109700	17.81	23.28	19.85	13.11	12.01	12	8.28	9.89	9.94	15.22	16.52	16.12	10.36	10.49	11.66	2.5	2.79	5.14	GO:0009570,chloroplast stroma; GO:0009658,chloroplast organization; GO:0006355,regulation of transcription, DNA-templated	--	--	PREDICTED: uncharacterized protein LOC109009302 [Juglans regia]	RecName: Full=Thioredoxin-like fold domain-containing protein MRL7L, chloroplastic {ECO:0000305}; AltName: Full=Protein MESOPHYLL-CELL RNAI LIBRARY LINE 7-LIKE {ECO:0000303|PubMed:21515910}; Short=AtMRL7-L {ECO:0000303|PubMed:21515910}; AltName: Full=Protein SUPPRESSOR OF VARIEGATION 4-LIKE {ECO:0000303|PubMed:24111559}; Flags: Precursor;	SubName: Full=uncharacterized protein LOC109009302 {ECO:0000313|RefSeq:XP_018845286.1, ECO:0000313|RefSeq:XP_018845287.1};	--	--
gene-Jman001G0116000	21.77	29.09	30.85	74.46	86.86	74.24	87.93	116.9	71.97	55.24	46.13	48.73	28.03	37.83	32.83	7.54	8.46	16.8	GO:0009734,auxin-activated signaling pathway; GO:0010305,leaf vascular tissue pattern formation; GO:0010087,phloem or xylem histogenesis; GO:0009733,response to auxin	--	--	PREDICTED: VAN3-binding protein-like isoform X1 [Juglans regia]	RecName: Full=VAN3-binding protein {ECO:0000303|PubMed:19363154}; AltName: Full=Protein FORKED 1;	SubName: Full=VAN3-binding protein-like isoform X1 {ECO:0000313|RefSeq:XP_018818646.1};	--	PF05703.11:Auxin canalisation
gene-Jman001G0116600	0	0.03	0	0.91	0.89	0.1	0.59	0.91	0.4	0.53	0.42	0.54	0.73	0.53	0.6	2.92	3.25	3.07	GO:0005737,cytoplasm; GO:0005634,nucleus; GO:0003700,DNA-binding transcription factor activity; GO:0043565,sequence-specific DNA binding; GO:0006351,transcription, DNA-templated	--	K09419 heat shock transcription factor, other eukaryote | (RefSeq) heat stress transcription factor A-6b-like (A)	PREDICTED: heat stress transcription factor A-6b-like [Juglans regia]	RecName: Full=Heat stress transcription factor A-6b; Short=AtHsfA6b; AltName: Full=AtHsf-07;	SubName: Full=heat stress transcription factor A-6b-like {ECO:0000313|RefSeq:XP_018818650.1};	Heat shock transcription factor	PF00447.17:HSF-type DNA-binding
gene-Jman001G0116800	12.63	10.68	24.43	8.85	8.31	8.92	6.08	5.4	5.4	5.38	5.75	6.47	38.39	77.69	38.62	75.71	55.79	21.72	GO:0016491,oxidoreductase activity; GO:0009820,alkaloid metabolic process	ko04141: Protein processing in endoplasmic reticulum	K01456 peptide-N4-(N-acetyl-beta-glucosaminyl)asparagine amidase [EC:3.5.1.52] | (RefSeq) peptide-N(4)-(N-acetyl-beta- glucosaminyl)asparagine amidase isoform X1 (A)	PREDICTED: perakine reductase-like [Juglans regia]	RecName: Full=Perakine reductase; EC=1.1.1.317;	SubName: Full=perakine reductase-like {ECO:0000313|RefSeq:XP_018818666.1};	Voltage-gated shaker-like K+ channel, subunit beta/KCNAB	PF00248.21:Aldo/keto reductase family
gene-Jman001G0119100	72.44	27.78	32.03	14.17	7.04	31.27	23.39	11.07	11.85	28.03	18.28	21.9	76.4	45.11	89.2	85.7	118.42	47.97	GO:0016021,integral component of membrane; GO:0102336,3-oxo-arachidoyl-CoA synthase activity; GO:0102337,3-oxo-cerotoyl-CoA synthase activity; GO:0102338,3-oxo-lignoceronyl-CoA synthase activity; GO:0102756,very-long-chain 3-ketoacyl-CoA synthase activity; GO:0006633,fatty acid biosynthetic process; GO:0009409,response to cold; GO:0009416,response to light stimulus	ko00062: Fatty acid elongation; ko04626: Plant-pathogen interaction	K15397 3-ketoacyl-CoA synthase [EC:2.3.1.199] | (RefSeq) 3-ketoacyl-CoA synthase 11-like (A)	PREDICTED: 3-ketoacyl-CoA synthase 11-like [Juglans regia]	RecName: Full=3-ketoacyl-CoA synthase 11 {ECO:0000303|PubMed:18465198}; Short=KCS-11 {ECO:0000303|PubMed:18465198}; EC=2.3.1.199 {ECO:0000269|PubMed:16765910}; AltName: Full=Very long-chain fatty acid condensing enzyme 11 {ECO:0000303|PubMed:18465198}; Short=VLCFA condensing enzyme 11 {ECO:0000303|PubMed:18465198};	SubName: Full=3-ketoacyl-CoA synthase 11-like {ECO:0000313|RefSeq:XP_018818670.1};	--	PF08392.12:FAE1/Type III polyketide synthase-like protein
gene-Jman001G0120200	11.69	25.32	19.5	46.85	40.52	28.49	34.11	34.65	38.98	8.34	11.04	10.18	54.43	53.17	55.59	33.32	34.35	59.79	GO:0005634,nucleus; GO:0003700,DNA-binding transcription factor activity; GO:0009734,auxin-activated signaling pathway; GO:0009630,gravitropism; GO:0009733,response to auxin; GO:0009753,response to jasmonic acid; GO:0009414,response to water deprivation; GO:0009611,response to wounding; GO:0006351,transcription, DNA-templated	ko04075: Plant hormone signal transduction	K14484 auxin-responsive protein IAA | (RefSeq) auxin-responsive protein IAA14-like (A)	PREDICTED: auxin-responsive protein IAA14-like [Juglans regia]	RecName: Full=Auxin-responsive protein IAA7; AltName: Full=Auxin resistant 2; AltName: Full=Indoleacetic acid-induced protein 7;	SubName: Full=auxin-responsive protein IAA14-like {ECO:0000313|RefSeq:XP_018818667.1};	--	PF02309.16:AUX/IAA family
gene-Jman001G0120500	2.4	0.48	2.23	7.49	17.68	0.65	24.2	11.61	27.19	13.57	18.6	17.65	17.78	16.18	12.2	0.71	0.95	4.96	GO:0042803,protein homodimerization activity; GO:0043621,protein self-association; GO:0010088,phloem development	--	--	PREDICTED: protein SIEVE ELEMENT OCCLUSION B-like [Juglans regia]	RecName: Full=Protein SIEVE ELEMENT OCCLUSION B {ECO:0000303|PubMed:20932300}; Short=AtSEOb {ECO:0000303|PubMed:20932300}; AltName: Full=Protein SIEVE ELEMENT OCCLUSION-RELATED 1 {ECO:0000303|PubMed:22470058}; Short=AtSEOR1 {ECO:0000303|PubMed:22470058};	SubName: Full=protein SIEVE ELEMENT OCCLUSION B-like {ECO:0000313|RefSeq:XP_018848792.1};	--	PF14576.6:Sieve element occlusion N-terminus
gene-Jman001G0121900	65.32	56.06	83.62	27.46	27.89	23.65	3.64	9.3	3.45	18.59	11.06	14.16	0.63	1.78	0.42	0	0.09	0.27	GO:0042803,protein homodimerization activity; GO:0043621,protein self-association; GO:0010088,phloem development	--	--	PREDICTED: protein SIEVE ELEMENT OCCLUSION B-like [Juglans regia]	RecName: Full=Protein SIEVE ELEMENT OCCLUSION B {ECO:0000303|PubMed:20932300}; Short=AtSEOb {ECO:0000303|PubMed:20932300}; AltName: Full=Protein SIEVE ELEMENT OCCLUSION-RELATED 1 {ECO:0000303|PubMed:22470058}; Short=AtSEOR1 {ECO:0000303|PubMed:22470058};	SubName: Full=protein SIEVE ELEMENT OCCLUSION B-like {ECO:0000313|RefSeq:XP_018848795.1};	--	PF14576.6:Sieve element occlusion N-terminus
gene-Jman001G0122000	117.95	138.57	69.17	50.39	42.77	63.71	34.91	51.49	43.58	32.68	20.42	34.71	6.52	12.31	6.3	3.77	4.18	4.05	GO:0042803,protein homodimerization activity; GO:0043621,protein self-association; GO:0010088,phloem development	--	K17609 nucleoredoxin [EC:1.8.1.8] | (RefSeq) probable nucleoredoxin 2 (A)	PREDICTED: protein SIEVE ELEMENT OCCLUSION B-like isoform X1 [Juglans regia]	RecName: Full=Protein SIEVE ELEMENT OCCLUSION B {ECO:0000303|PubMed:20932300}; Short=AtSEOb {ECO:0000303|PubMed:20932300}; AltName: Full=Protein SIEVE ELEMENT OCCLUSION-RELATED 1 {ECO:0000303|PubMed:22470058}; Short=AtSEOR1 {ECO:0000303|PubMed:22470058};	SubName: Full=protein SIEVE ELEMENT OCCLUSION B-like isoform X1 {ECO:0000313|RefSeq:XP_018813404.1};	--	PF14576.6:Sieve element occlusion N-terminus
gene-Jman001G0127200	0	0.01	0	1.3	1.44	1.65	1.65	1.77	1.55	4.78	3.79	4.54	0	0	0	8.2	22.15	40.4	--	--	--	--	--	--	--	--
gene-Jman001G0128800	1.13	0.52	6.44	1.56	2.05	1.23	4.75	7.23	4.17	0.68	0.51	0.42	0.73	1.1	0.47	4.42	5.85	3.91	GO:0005794,Golgi apparatus; GO:0005887,integral component of plasma membrane; GO:0016020,membrane; GO:0005634,nucleus; GO:0005886,plasma membrane; GO:0009506,plasmodesma; GO:0005773,vacuole; GO:0005315,inorganic phosphate transmembrane transporter activity; GO:0015293,symporter activity; GO:0006817,phosphate ion transport; GO:0009737,response to abscisic acid	--	K08176 MFS transporter, PHS family, inorganic phosphate transporter | (RefSeq) probable inorganic phosphate transporter 1-3 (A)	PREDICTED: probable inorganic phosphate transporter 1-3 [Juglans regia]	RecName: Full=Inorganic phosphate transporter 1-4; Short=AtPht1;4; AltName: Full=H(+)/Pi cotransporter;	SubName: Full=probable inorganic phosphate transporter 1-3 {ECO:0000313|RefSeq:XP_018808893.1};	Inorganic phosphate transporter	PF00083.24:Sugar (and other) transporter
gene-Jman001G0136300	1.89	1.5	1.68	0.48	1.23	1.41	0.54	0.61	0.69	0.91	1.03	1.57	0.52	0.75	0.67	6.23	11.2	2.99	GO:0005885,Arp2/3 protein complex; GO:0042995,cell projection; GO:0005737,cytoplasm; GO:0051015,actin filament binding; GO:0005200,structural constituent of cytoskeleton; GO:0007015,actin filament organization; GO:0030041,actin filament polymerization; GO:0034314,Arp2/3 complex-mediated actin nucleation	ko04144: Endocytosis	K05758 actin related protein 2/3 complex, subunit 2 | (RefSeq) actin-related protein 2/3 complex subunit 2B isoform X1 (A)	PREDICTED: actin-related protein 2/3 complex subunit 2B isoform X2 [Juglans regia]	RecName: Full=Actin-related protein 2/3 complex subunit 2B; AltName: Full=Actin-related protein C2B; AltName: Full=Arp2/3 complex 34 kDa subunit; Short=p34-ARC;	SubName: Full=actin-related protein 2/3 complex subunit 2B isoform X2 {ECO:0000313|RefSeq:XP_018810062.1};	Actin-related protein Arp2/3 complex, subunit ARPC2	PF04045.14:Arp2/3 complex, 34 kD subunit p34-Arc
gene-Jman001G0136800	4.37	6.97	12.88	3.79	3.81	3.69	2.88	3.02	2.85	2.45	3.52	3.16	3.94	4.64	4.27	5.25	5.14	5.2	--	--	--	PREDICTED: uncharacterized protein LOC108983015 isoform X1 [Juglans regia]	--	SubName: Full=uncharacterized protein LOC108983015 isoform X1 {ECO:0000313|RefSeq:XP_018810069.1, ECO:0000313|RefSeq:XP_018810070.1, ECO:0000313|RefSeq:XP_018810071.1};	--	PF12043.8:Domain of unknown function (DUF3527)
gene-Jman001G0136900	0.06	0.1	0.27	1.89	1.33	1.4	1.56	1.76	1.54	1.33	1.31	1.34	0.17	0.61	0.48	67.7	21.08	1	GO:0005634,nucleus; GO:0003677,DNA binding; GO:0008270,zinc ion binding; GO:0009908,flower development; GO:0048577,negative regulation of short-day photoperiodism, flowering; GO:0009909,regulation of flower development; GO:0006355,regulation of transcription, DNA-templated; GO:0006351,transcription, DNA-templated	--	K22377 E3 ubiquitin-protein ligase listerin [EC:2.3.2.27] | (RefSeq) hypothetical protein (A)	PREDICTED: uncharacterized protein LOC109019524 [Juglans regia]	RecName: Full=Zinc finger protein CO3 {ECO:0000305}; AltName: Full=Protein CONSTANS-like CO3; Short=OsCO3 {ECO:0000303|PubMed:18449564};	SubName: Full=uncharacterized protein LOC109019524 {ECO:0000313|RefSeq:XP_018857358.1};	--	PF06203.14:CCT motif
gene-Jman001G0137300	4.97	6.6	6.98	3.39	2.96	4.11	1.97	2.55	2.43	4.22	4.69	4.8	2	3.61	1.58	0.42	0.5	1.5	GO:0043231,intracellular membrane-bounded organelle; GO:0004519,endonuclease activity; GO:0003723,RNA binding; GO:0008270,zinc ion binding; GO:0009451,RNA modification	--	K23541 Ca2+/H+ antiporter, TMEM165/GDT1 family | (RefSeq) pentatricopeptide repeat-containing protein At3g24000, mitochondrial-like (A)	PREDICTED: putative pentatricopeptide repeat-containing protein At5g52630 [Juglans regia]	RecName: Full=Pentatricopeptide repeat-containing protein At4g33170;	SubName: Full=putative pentatricopeptide repeat-containing protein At5g52630 {ECO:0000313|RefSeq:XP_018820111.1};	FOG: PPR repeat	PF01535.20:PPR repeat
gene-Jman001G0142300	44.36	30.5	17.55	66.19	65.39	109.57	49.71	55.05	40.01	15.71	19.55	18.47	29.4	18.98	38.4	0.1	0.03	2.26	GO:0005576,extracellular region; GO:0004180,carboxypeptidase activity; GO:0016747,transferase activity, transferring acyl groups other than amino-acyl groups; GO:0019748,secondary metabolic process	--	K16296 serine carboxypeptidase-like clade I [EC:3.4.16.-] | (RefSeq) serine carboxypeptidase-like 13 (A)	PREDICTED: serine carboxypeptidase-like 13 [Juglans regia]	RecName: Full=Serine carboxypeptidase-like 18; EC=3.4.16.-; Flags: Precursor;	SubName: Full=serine carboxypeptidase-like 13 {ECO:0000313|RefSeq:XP_018806692.1};	Serine carboxypeptidases (lysosomal cathepsin A)	PF00450.22:Serine carboxypeptidase
gene-Jman001G0144200	0.94	3.41	14.25	4.22	4.57	4.51	9.8	14.57	9.15	0.3	0.14	0.23	0.49	0.86	1.18	0.94	1.64	2.51	GO:0005618,cell wall; GO:0008061,chitin binding; GO:0004568,chitinase activity; GO:0016998,cell wall macromolecule catabolic process; GO:0006032,chitin catabolic process; GO:0006952,defense response; GO:0000272,polysaccharide catabolic process; GO:0009617,response to bacterium; GO:0009611,response to wounding; GO:0010262,somatic embryogenesis	ko00520: Amino sugar and nucleotide sugar metabolism	K01183 chitinase [EC:3.2.1.14] | (RefSeq) endochitinase EP3-like (A)	PREDICTED: endochitinase EP3-like [Juglans regia]	RecName: Full=Endochitinase EP3 {ECO:0000303|PubMed:11525512}; EC=3.2.1.14; AltName: Full=Chitinase class IV {ECO:0000303|PubMed:11525512}; Short=AtchitIV {ECO:0000303|PubMed:11525512}; AltName: Full=Protein HOMOLOG OF CARROT EP3-3 CHITINASE {ECO:0000303|PubMed:11525512}; Short=AtEP3 {ECO:0000303|PubMed:11525512}; Flags: Precursor;	SubName: Full=endochitinase EP3-like {ECO:0000313|RefSeq:XP_018807334.1};	Predicted chitinase	PF00182.19:Chitinase class I
gene-Jman001G0146400	1.01	0.92	1.24	0.53	0.46	0.71	1.24	2.16	1.37	0.6	0.53	0.58	1	1.02	1.19	1.35	1.51	3.29	GO:0016020,membrane; GO:0051213,dioxygenase activity; GO:0046872,metal ion binding	--	K24028 salicylic acid 3-hydroxylase [EC:1.14.11.-] | (RefSeq) protein DMR6-LIKE OXYGENASE 2-like (A)	PREDICTED: 2-oxoglutarate-dependent dioxygenase AOP2-like [Juglans regia]	RecName: Full=Probable 2-oxoglutarate-dependent dioxygenase AOP1; EC=1.14.11.-;	SubName: Full=2-oxoglutarate-dependent dioxygenase AOP2-like {ECO:0000313|RefSeq:XP_018852331.1};	Iron/ascorbate family oxidoreductases	PF03171.20:2OG-Fe(II) oxygenase superfamily
gene-Jman001G0146600	1.14	0.79	0.95	1.05	0.79	0.62	3.7	4.11	3.95	1.18	1.01	0.98	1.89	2.63	2.16	1.21	0.56	1.42	GO:0016021,integral component of membrane; GO:0097708,intracellular vesicle; GO:0005886,plasma membrane; GO:0022857,transmembrane transporter activity; GO:0010336,gibberellic acid homeostasis; GO:0042128,nitrate assimilation	--	K14638 solute carrier family 15 (peptide/histidine transporter), member 3/4 | (RefSeq) protein NRT1/ PTR FAMILY 3.1-like (A)	PREDICTED: protein NRT1/ PTR FAMILY 3.1-like [Juglans regia]	RecName: Full=Protein NRT1/ PTR FAMILY 3.1; Short=AtNPF3.1;	SubName: Full=protein NRT1/ PTR FAMILY 3.1-like {ECO:0000313|RefSeq:XP_018852317.1};	H+/oligopeptide symporter	PF00854.21:POT family
gene-Jman001G0148400	13.21	19.25	2.81	15.44	15.79	29.31	6.63	6.02	9.68	17.66	35.94	39.46	10.07	7.28	6.08	0.83	1.01	6.49	--	--	--	PREDICTED: uncharacterized protein LOC108995543 [Juglans regia]	--	SubName: Full=uncharacterized protein LOC108995543 {ECO:0000313|RefSeq:XP_018826667.1};	--	--
gene-Jman001G0148900	7.16	5.02	9.05	3.74	3.57	4.72	0.53	0.55	0.41	1.99	1.8	2.26	2.69	2.5	3.28	0.54	0.36	1.39	--	--	--	PREDICTED: uncharacterized protein LOC109000341 [Juglans regia]	--	SubName: Full=uncharacterized protein LOC109000341 {ECO:0000313|RefSeq:XP_018832713.1};	--	PF13302.7:Acetyltransferase (GNAT) domain
gene-Jman001G0149700	41.22	36.13	37.32	76.52	85.53	77.06	55.19	93.07	49.13	60.29	49.56	54.29	33.08	39.39	33.62	6.46	8.71	20.68	GO:0010494,cytoplasmic stress granule; GO:0000932,P-body; GO:0046872,metal ion binding; GO:0009737,response to abscisic acid; GO:0010162,seed dormancy process	ko03010: Ribosome	K02930 large subunit ribosomal protein L4e | (RefSeq) 60S ribosomal protein L4-like (A)	PREDICTED: protein MARD1 [Juglans regia]	RecName: Full=Protein MARD1 {ECO:0000303|PubMed:15159630}; AltName: Full=Mediator of ABA-regulated dormancy1 {ECO:0000303|PubMed:15159630}; AltName: Full=Senescence-associated protein SAG102 {ECO:0000303|PubMed:11402199};	SubName: Full=protein MARD1 {ECO:0000313|RefSeq:XP_018832711.1};	--	PF04570.14:zinc-finger of the FCS-type, C2-C2
gene-Jman001G0150400	7.17	4.28	3.34	7.7	8.36	8.25	3.37	3.99	2.88	3.68	3.58	3.35	1.15	1.6	1.11	0.71	0.76	0.83	--	--	--	PREDICTED: uncharacterized protein LOC108985170 [Juglans regia]	--	SubName: Full=uncharacterized protein LOC108985170 {ECO:0000313|RefSeq:XP_018812906.1};	--	--
gene-Jman001G0154000	39.32	34.66	22.82	76.45	84.21	106.47	67.82	94.85	64.35	30.57	37.07	36.72	11.14	18.52	11.46	11.42	12.28	14.8	GO:0005737,cytoplasm; GO:0016768,spermine synthase activity; GO:0010487,thermospermine synthase activity; GO:0009926,auxin polar transport; GO:0010087,phloem or xylem histogenesis; GO:0006596,polyamine biosynthetic process; GO:0048759,xylem vessel member cell differentiation	--	K18787 thermospermine synthase [EC:2.5.1.79] | (RefSeq) thermospermine synthase ACAULIS5-like (A)	PREDICTED: thermospermine synthase ACAULIS5-like [Juglans regia]	RecName: Full=Thermospermine synthase ACAULIS5; EC=2.5.1.79;	SubName: Full=thermospermine synthase ACAULIS5-like {ECO:0000313|RefSeq:XP_018831427.1};	Spermidine synthase	PF01564.17:Spermine/spermidine synthase domain
gene-Jman001G0154300	2.83	3.21	3.58	1.94	1.41	2.22	0.71	0.63	1.05	1.14	1.08	1.23	0.87	1.35	0.97	6.17	6.45	4.19	GO:0005737,cytoplasm; GO:0046872,metal ion binding; GO:0016702,oxidoreductase activity, acting on single donors with incorporation of molecular oxygen, incorporation of two atoms of oxygen; GO:0031408,oxylipin biosynthetic process	ko00591: Linoleic acid metabolism	K15718 linoleate 9S-lipoxygenase [EC:1.13.11.58] | (RefSeq) probable linoleate 9S-lipoxygenase 5 (A)	PREDICTED: probable linoleate 9S-lipoxygenase 5 [Juglans regia]	RecName: Full=Probable linoleate 9S-lipoxygenase 5; EC=1.13.11.58; AltName: Full=Leaf lipoxygenase;	SubName: Full=probable linoleate 9S-lipoxygenase 5 {ECO:0000313|RefSeq:XP_018846832.1};	--	PF00305.19:Lipoxygenase
gene-Jman001G0154800	0.27	0.12	2.09	0.15	0.33	0.21	8.32	0.88	1.4	2.09	2.29	2.62	0.21	0.4	0.17	0.07	0.17	0.22	GO:0016021,integral component of membrane; GO:0005886,plasma membrane; GO:0009506,plasmodesma; GO:0009679,hexose:proton symporter activity; GO:0005358,high-affinity glucose:proton symporter activity; GO:0015145,monosaccharide transmembrane transporter activity; GO:0046323,glucose import; GO:0015749,monosaccharide transmembrane transport; GO:0009737,response to abscisic acid; GO:0009651,response t…	--	K08139 MFS transporter, SP family, sugar:H+ symporter | (RefSeq) sugar carrier protein C-like (A)	PREDICTED: sugar transport protein 13 [Juglans regia]	RecName: Full=Sugar transport protein 13; AltName: Full=Hexose transporter 13; AltName: Full=Multicopy suppressor of snf4 deficiency protein 1;	SubName: Full=sugar transport protein 13 {ECO:0000313|RefSeq:XP_018846837.1};	Predicted transporter (major facilitator superfamily)	PF00083.24:Sugar (and other) transporter
gene-Jman001G0155100	4.78	5.34	9.04	3.12	3.11	2.86	2.49	2.25	3.19	3.73	5.42	3.97	4.95	3.54	5.82	11.91	9.19	3.9	GO:0005777,peroxisome; GO:0005524,ATP binding; GO:0102391,decanoate-CoA ligase activity; GO:0004467,long-chain fatty acid-CoA ligase activity; GO:0006631,fatty acid metabolic process; GO:0010193,response to ozone; GO:0009651,response to salt stress	ko00061: Fatty acid biosynthesis; ko00071: Fatty acid degradation; ko01212: Fatty acid metabolism; ko04146: Peroxisome	K01897 long-chain acyl-CoA synthetase [EC:6.2.1.3] | (RefSeq) long chain acyl-CoA synthetase 6, peroxisomal-like (A)	PREDICTED: long chain acyl-CoA synthetase 6, peroxisomal-like [Juglans regia]	RecName: Full=Long chain acyl-CoA synthetase 7, peroxisomal; EC=6.2.1.3;	SubName: Full=long chain acyl-CoA synthetase 6, peroxisomal-like {ECO:0000313|RefSeq:XP_018846842.1};	Long-chain acyl-CoA synthetases (AMP-forming)	PF00501.28:AMP-binding enzyme
gene-Jman001G0157400	1.06	3.09	4.67	10.39	15.25	4.14	6.86	8.58	8.27	10.17	8.71	7.56	23.21	21.74	21.13	12.7	19.46	19.59	GO:0009507,chloroplast; GO:0009941,chloroplast envelope; GO:0009570,chloroplast stroma; GO:0005524,ATP binding; GO:0008878,glucose-1-phosphate adenylyltransferase activity; GO:0005978,glycogen biosynthetic process; GO:0019252,starch biosynthetic process	ko00500: Starch and sucrose metabolism; ko00520: Amino sugar and nucleotide sugar metabolism	K00975 glucose-1-phosphate adenylyltransferase [EC:2.7.7.27] | (RefSeq) glucose-1-phosphate adenylyltransferase large subunit 3, chloroplastic/amyloplastic (A)	PREDICTED: glucose-1-phosphate adenylyltransferase large subunit 3, chloroplastic/amyloplastic [Juglans regia]	RecName: Full=Glucose-1-phosphate adenylyltransferase large subunit 1, chloroplastic; EC=2.7.7.27; AltName: Full=ADP-glucose pyrophosphorylase; AltName: Full=ADP-glucose synthase; AltName: Full=AGPase S; AltName: Full=Alpha-D-glucose-1-phosphate adenyl transferase; Flags: Precursor;	SubName: Full=glucose-1-phosphate adenylyltransferase large subunit 3, chloroplastic/amyloplastic {ECO:0000313|RefSeq:XP_018846861.1};	GDP-mannose pyrophosphorylase/mannose-1-phosphate guanylyltransferase	PF00483.23:Nucleotidyl transferase
gene-Jman001G0159400	0.13	0.17	0.97	2.18	2.52	0.36	29.19	6.38	22.48	0.3	0.24	0.24	0.1	0.36	0.17	9.11	4.72	0.93	GO:0004190,aspartic-type endopeptidase activity; GO:0042802,identical protein binding; GO:0045735,nutrient reservoir activity; GO:0030163,protein catabolic process; GO:0006508,proteolysis	--	K22683 aspartyl protease family protein [EC:3.4.23.-] | (RefSeq) aspartyl protease family protein 2 (A)	PREDICTED: basic 7S globulin-like [Juglans regia]	RecName: Full=Basic 7S globulin; AltName: Full=SBg7S; Short=Bg; Contains: RecName: Full=Basic 7S globulin high kDa subunit; Contains: RecName: Full=Basic 7S globulin low kDa subunit; Flags: Precursor;	SubName: Full=basic 7S globulin-like {ECO:0000313|RefSeq:XP_018846882.1};	Aspartyl protease	PF14541.6:Xylanase inhibitor C-terminal
gene-Jman001G0159700	4.66	19.15	184.2	4.25	3.82	1.13	1.66	1.9	3.01	1.07	4.93	2.15	2.57	25.3	4.67	13.76	19.62	12.22	GO:0004190,aspartic-type endopeptidase activity; GO:0042802,identical protein binding; GO:0045735,nutrient reservoir activity; GO:0030163,protein catabolic process; GO:0006508,proteolysis	--	K22683 aspartyl protease family protein [EC:3.4.23.-] | (RefSeq) hypothetical protein (A)	PREDICTED: basic 7S globulin-like [Juglans regia]	RecName: Full=Basic 7S globulin; AltName: Full=SBg7S; Short=Bg; Contains: RecName: Full=Basic 7S globulin high kDa subunit; Contains: RecName: Full=Basic 7S globulin low kDa subunit; Flags: Precursor;	SubName: Full=basic 7S globulin-like {ECO:0000313|RefSeq:XP_018846883.1};	Aspartyl protease	PF14541.6:Xylanase inhibitor C-terminal
gene-Jman001G0162200	1.56	1.46	2.19	3.25	3.7	3.12	4.42	5.54	3.24	3.93	3.9	4.39	9.39	9.5	7.86	12.63	23.15	20.6	GO:0016592,mediator complex; GO:0009698,phenylpropanoid metabolic process; GO:2000762,regulation of phenylpropanoid metabolic process; GO:0006355,regulation of transcription, DNA-templated; GO:0006351,transcription, DNA-templated	--	--	PREDICTED: mediator of RNA polymerase II transcription subunit 33A-like [Juglans regia]	RecName: Full=Mediator of RNA polymerase II transcription subunit 33A; AltName: Full=REF4-related 1 protein; AltName: Full=REF4-resembling 1 protein;	SubName: Full=mediator of RNA polymerase II transcription subunit 33A-like {ECO:0000313|RefSeq:XP_018826056.1};	--	--
gene-Jman001G0164800	0.39	0.34	0.95	1.52	2.25	1.02	1.5	1.21	1.21	0.77	0.68	0.66	7.57	4.04	5.31	17.58	19	12.97	GO:0009507,chloroplast; GO:0005524,ATP binding; GO:0016301,kinase activity; GO:0046872,metal ion binding; GO:0050242,pyruvate, phosphate dikinase activity; GO:0015979,photosynthesis; GO:0006090,pyruvate metabolic process	ko00010: Glycolysis / Gluconeogenesis; ko00620: Pyruvate metabolism; ko00710: Carbon fixation in photosynthetic organisms; ko01200: Carbon metabolism	K01006 pyruvate, orthophosphate dikinase [EC:2.7.9.1] | (RefSeq) pyruvate, phosphate dikinase, chloroplastic (A)	PREDICTED: pyruvate, phosphate dikinase, chloroplastic [Juglans regia]	RecName: Full=Pyruvate, phosphate dikinase, chloroplastic; EC=2.7.9.1 {ECO:0000250|UniProtKB:P11155}; AltName: Full=Pyruvate, orthophosphate dikinase; Flags: Precursor;	SubName: Full=pyruvate, phosphate dikinase, chloroplastic {ECO:0000313|RefSeq:XP_018826039.1};	--	PF02896.18:PEP-utilising enzyme, TIM barrel domain
gene-Jman001G0169100	152.43	103.58	112.34	390.06	407.75	365.81	382.32	375.22	330.64	288.81	269.76	264.51	92.36	148.94	115.72	21.93	15.57	57.89	--	--	--	--	--	--	--	--
gene-Jman001G0169900	0.05	0	0.31	2.48	2.11	0.57	1.18	0.76	1.03	1.41	1.92	2.67	29.13	23.92	24.09	92.43	68.49	35.11	GO:0016021,integral component of membrane; GO:0005886,plasma membrane	--	--	PREDICTED: CASP-like protein 1E1 [Juglans regia]	RecName: Full=CASP-like protein 1E1; Short=RcCASPL1E1;	SubName: Full=CASP-like protein 1E1 {ECO:0000313|RefSeq:XP_018825974.1};	--	PF04535.12:Domain of unknown function (DUF588)
gene-Jman001G0172700	20.85	16.13	23.41	3.75	3.58	5.35	6.22	5.53	4.79	14.27	7.98	13.34	34.4	34.76	29.02	8.5	8.41	9.58	GO:0046872,metal ion binding; GO:0016682,oxidoreductase activity, acting on diphenols and related substances as donors, oxygen as acceptor; GO:0010150,leaf senescence	ko02010: ABC transporters	K05658 ATP-binding cassette, subfamily B (MDR/TAP), member 1 [EC:7.6.2.2] | (RefSeq) uncharacterized protein LOC111781709 (A)	PREDICTED: protein SRG1 [Juglans regia]	RecName: Full=Protein SRG1; Short=AtSRG1; AltName: Full=Protein SENESCENCE-RELATED GENE 1;	SubName: Full=protein SRG1 {ECO:0000313|RefSeq:XP_018825971.1};	Iron/ascorbate family oxidoreductases	PF14226.6:non-haem dioxygenase in morphine synthesis N-terminal
gene-Jman001G0176100	25.61	33.36	61.36	35.02	32.47	28.81	97.95	45.77	90.94	45.4	42.7	34.32	76.11	75.54	78.93	160.12	128.08	92.72	GO:0048046,apoplast; GO:0005622,intracellular; GO:0009505,plant-type cell wall; GO:0009506,plasmodesma; GO:0005179,hormone activity; GO:0004871,NA; GO:0019722,calcium-mediated signaling; GO:0007267,cell-cell signaling	--	--	PREDICTED: protein RALF-like 33 [Juglans regia]	RecName: Full=Protein RALF-like 33; Flags: Precursor;	SubName: Full=protein RALF-like 33 {ECO:0000313|RefSeq:XP_018826133.1};	--	PF05498.11:Rapid ALkalinization Factor (RALF)
gene-Jman001G0179000	41.22	40.08	90.13	25.96	22.28	26.09	15.69	22	15.2	57.84	40.53	41.51	12.54	18.91	14.86	9.97	8.76	16.27	--	--	--	PREDICTED: uncharacterized protein LOC109017513 [Juglans regia]	--	SubName: Full=uncharacterized protein LOC108983149 {ECO:0000313|RefSeq:XP_018810244.1}; SubName: Full=uncharacterized protein LOC109017513 {ECO:0000313|RefSeq:XP_018855305.1};	--	--
gene-Jman001G0180400	22.83	10.66	126.36	4.08	3.71	4.09	3.67	8.49	1.46	19.98	21.53	25.98	0.94	2.72	0.76	0.79	1.18	1.56	GO:0010494,cytoplasmic stress granule; GO:0000932,P-body; GO:0046872,metal ion binding; GO:0009737,response to abscisic acid; GO:0010162,seed dormancy process	--	--	PREDICTED: uncharacterized protein LOC108987285 [Juglans regia]	RecName: Full=Protein MARD1 {ECO:0000303|PubMed:15159630}; AltName: Full=Mediator of ABA-regulated dormancy1 {ECO:0000303|PubMed:15159630}; AltName: Full=Senescence-associated protein SAG102 {ECO:0000303|PubMed:11402199};	SubName: Full=uncharacterized protein LOC108987285 {ECO:0000313|RefSeq:XP_018815722.1};	--	PF04570.14:zinc-finger of the FCS-type, C2-C2
gene-Jman001G0180900	54.75	77.61	48.27	30.57	24.45	34.69	25.37	25.26	21.15	80.96	80.73	88.55	29.03	34.46	30.23	4.52	4.43	11.16	--	--	--	PREDICTED: uncharacterized protein LOC108987284 [Juglans regia]	--	SubName: Full=uncharacterized protein LOC108987284 {ECO:0000313|RefSeq:XP_018815721.1};	--	--
gene-Jman001G0183400	80.89	76.02	141.77	30.9	24.21	33.78	25.78	36.71	27.05	43.77	53.96	51.99	122.3	195.43	139.72	45.85	43.22	119.61	GO:0005737,cytoplasm; GO:0005634,nucleus; GO:0005886,plasma membrane; GO:0003677,DNA binding; GO:0003700,DNA-binding transcription factor activity; GO:0043565,sequence-specific DNA binding; GO:0008219,cell death; GO:0009873,ethylene-activated signaling pathway; GO:0010286,heat acclimation; GO:0045893,positive regulation of transcription, DNA-templated; GO:0009735,response to cytokinin; GO:0009723…	--	K09286 EREBP-like factor | (RefSeq) ethylene-responsive transcription factor RAP2-3 (A)	PREDICTED: ethylene-responsive transcription factor RAP2-3 [Juglans regia]	RecName: Full=Ethylene-responsive transcription factor RAP2-3; AltName: Full=Cadmium-induced protein AS30; AltName: Full=Ethylene response factor 72; Short=ERF72; AltName: Full=Ethylene-responsive element binding protein; Short=AtEBP; AltName: Full=Protein RELATED TO APETALA2 3; Short=Related to AP2 3;	SubName: Full=ethylene-responsive transcription factor RAP2-3 {ECO:0000313|RefSeq:XP_018817975.1};	--	PF00847.20:AP2 domain
gene-Jman001G0185800	14.05	13.72	37.53	114.89	124.81	73.47	144.47	80.38	136.08	92.77	67.07	75.62	305.6	390.65	320.07	49.73	115.98	372.52	GO:0006952,defense response; GO:0009607,response to biotic stimulus	--	K05387 glutamate receptor, ionotropic, plant | (RefSeq) LOW QUALITY PROTEIN: glutamate receptor 2.3-like (A)	PREDICTED: major allergen Pru ar 1-like [Juglans regia]	RecName: Full=Major allergen Pru ar 1; AltName: Allergen=Pru ar 1;	SubName: Full=major allergen Pru ar 1-like {ECO:0000313|RefSeq:XP_018848077.1};	--	PF00407.19:Pathogenesis-related protein Bet v I family
gene-Jman001G0195600	33.25	25.94	16.04	20.33	17.18	20.46	48.57	17.55	56.04	42.13	43.7	37.71	21.97	33.64	21.38	12.85	8.52	17.37	GO:0016020,membrane; GO:0009506,plasmodesma; GO:0005773,vacuole; GO:0003993,acid phosphatase activity; GO:0052642,lysophosphatidic acid phosphatase activity; GO:0016036,cellular response to phosphate starvation; GO:0006796,phosphate-containing compound metabolic process; GO:0009395,phospholipid catabolic process	ko00562: Inositol phosphate metabolism; ko00564: Glycerophospholipid metabolism; ko00565: Ether lipid metabolism	K01114 phospholipase C [EC:3.1.4.3] | (RefSeq) non-specific phospholipase C4-like (A)	PREDICTED: non-specific phospholipase C4-like [Juglans regia]	RecName: Full=Non-specific phospholipase C3; EC=3.1.-.-;	SubName: Full=non-specific phospholipase C4-like {ECO:0000313|RefSeq:XP_018806418.1};	--	PF04185.14:Phosphoesterase family
gene-Jman001G0198400	0	0	0	3	3.28	0	0	0.07	0	9.13	7.84	7.88	0	0	0	2.4	2.72	3.32	--	--	K18789 xylogalacturonan beta-1,3-xylosyltransferase [EC:2.4.2.41] | (RefSeq) probable glycosyltransferase At5g11130 (A)	PREDICTED: uncharacterized protein LOC103720194 [Phoenix dactylifera]	--	SubName: Full=probable glycosyltransferase At5g11130 {ECO:0000313|RefSeq:XP_018836904.1};	--	--
gene-Jman001G0209800	128.98	94.36	79.71	221.82	206.99	195.05	169.34	203.32	174.87	102.87	111.64	132.91	67.65	113.94	94.91	11.16	14.34	58.74	GO:0005634,nucleus	--	K06911 uncharacterized protein | (RefSeq) pirin-like protein (A)	PREDICTED: pirin-like protein [Juglans regia]	RecName: Full=Pirin-like protein;	SubName: Full=pirin-like protein {ECO:0000313|RefSeq:XP_018815800.1};	--	PF05726.13:Pirin C-terminal cupin domain
gene-Jman001G0211100	42.88	13.36	54.17	199.33	228.43	149.21	241.73	436.55	141.05	122.23	107.39	79.95	20.26	37.13	26.79	1.85	1.78	18.86	GO:0048046,apoplast; GO:0005783,endoplasmic reticulum; GO:0009506,plasmodesma; GO:0005504,fatty acid binding; GO:0043621,protein self-association; GO:0008270,zinc ion binding; GO:0006869,lipid transport; GO:0009627,systemic acquired resistance; GO:0009862,systemic acquired resistance, salicylic acid mediated signaling pathway	--	--	PREDICTED: putative lipid-transfer protein DIR1 [Juglans regia]	RecName: Full=Putative lipid-transfer protein DIR1; AltName: Full=Protein DEFECTIVE IN INDUCED RESISTANCE 1; Flags: Precursor;	SubName: Full=putative lipid-transfer protein DIR1 {ECO:0000313|RefSeq:XP_018815802.1};	--	PF14368.6:Probable lipid transfer
gene-Jman001G0211400	8.72	5.37	4.08	2.85	2.63	2.99	7.82	3.21	7.79	1.9	1.8	1.78	2.15	3.99	2.57	0.97	0.66	0.75	GO:0043231,intracellular membrane-bounded organelle; GO:0080043,quercetin 3-O-glucosyltransferase activity; GO:0080044,quercetin 7-O-glucosyltransferase activity; GO:0008152,metabolic process	ko00908: Zeatin biosynthesis	K13496 UDP-glucosyl transferase 73C [EC:2.4.1.-] | (RefSeq) scopoletin glucosyltransferase (A)	PREDICTED: UDP-glycosyltransferase 92A1-like [Juglans regia]	RecName: Full=UDP-glycosyltransferase 92A1; EC=2.4.1.-;	SubName: Full=UDP-glycosyltransferase 92A1-like {ECO:0000313|RefSeq:XP_018815742.1};	UDP-glucuronosyl and UDP-glucosyl transferase	PF00201.18:UDP-glucoronosyl and UDP-glucosyl transferase
gene-Jman001G0214400	11.49	8.97	19.76	5.93	7.2	4.42	7.74	8.6	7.16	17.36	12.61	13.34	9.32	11.1	10.97	3.24	2.98	4.75	GO:0009507,chloroplast; GO:0003723,RNA binding; GO:0000373,Group II intron splicing; GO:0015979,photosynthesis	ko03010: Ribosome	K02885 large subunit ribosomal protein L19e | (RefSeq) 60S ribosomal protein L19-2 (A)	PREDICTED: protein ROOT PRIMORDIUM DEFECTIVE 1 [Juglans regia]	RecName: Full=Protein WHAT'S THIS FACTOR 1 homolog {ECO:0000305}; Flags: Precursor;	SubName: Full=protein ROOT PRIMORDIUM DEFECTIVE 1 {ECO:0000313|RefSeq:XP_018815764.1};	--	PF11955.8:Plant organelle RNA recognition domain
gene-Jman001G0220100	22.29	11.77	8.77	5.81	7.18	9.41	4.66	5.15	3.4	2.1	2.38	2.4	2.83	8.91	3.81	0.27	0.34	0.65	GO:0016021,integral component of membrane; GO:0005886,plasma membrane	ko00052: Galactose metabolism; ko00500: Starch and sucrose metabolism	K01193 beta-fructofuranosidase [EC:3.2.1.26] | (RefSeq) LOC109747879; beta-fructofuranosidase, insoluble isoenzyme 3-like (A)	PREDICTED: uncharacterized protein LOC109020108 [Juglans regia]	RecName: Full=UPF0481 protein At3g47200;	SubName: Full=uncharacterized protein LOC109020108 {ECO:0000313|RefSeq:XP_018858057.1, ECO:0000313|RefSeq:XP_018858058.1};	--	PF03140.15:Plant protein of unknown function
gene-Jman001G0227100	7.68	5.26	9.53	6.32	6.93	0	0	0	0	7.89	7.89	7.27	6.34	7.43	5.93	0	0	0	--	--	--	PREDICTED: uncharacterized protein LOC108990073 [Juglans regia]	--	SubName: Full=uncharacterized protein LOC108990073 {ECO:0000313|RefSeq:XP_018819463.1};	--	PF06839.12:GRF zinc finger
gene-Jman001G0228100	15.33	12.33	33.79	10.71	11.16	12.15	9.44	10.16	7.68	9.19	12.13	15.08	9.04	12.59	9.71	3.8	3.8	4.98	--	--	--	PREDICTED: uncharacterized protein LOC108996678 [Juglans regia]	--	SubName: Full=uncharacterized protein LOC108996678 {ECO:0000313|RefSeq:XP_018828244.1};	--	PF18236.1:Argonaute N domain
gene-Jman001G0229700	0.08	0.09	0.03	1.05	1.06	2.7	2.48	2.31	3.7	0.23	0.18	0.18	1.05	0.96	0.79	1.95	1.32	2.26	GO:0009507,chloroplast; GO:0016758,transferase activity, transferring hexosyl groups; GO:0008152,metabolic process	--	K13692 UDP-glucose:(indol-3-yl)acetate beta-D-glucosyltransferase [EC:2.4.1.121] | (RefSeq) UDP-glycosyltransferase 75D1-like (A)	PREDICTED: crocetin glucosyltransferase, chloroplastic-like [Juglans regia]	RecName: Full=Crocetin glucosyltransferase, chloroplastic; EC=2.4.1.271; AltName: Full=UDP-glucose glucosyltransferase 1; Short=GjUGT1; AltName: Full=UDP-glycosyltransferase 75L6; Flags: Precursor;	SubName: Full=crocetin glucosyltransferase, chloroplastic-like {ECO:0000313|RefSeq:XP_018809222.1};	UDP-glucuronosyl and UDP-glucosyl transferase	PF00201.18:UDP-glucoronosyl and UDP-glucosyl transferase
gene-Jman001G0229800	31.04	22.95	20.19	18.93	17.27	14.86	0	0	0	10.1	12.17	10.01	22.49	24.48	21.2	15.32	12.62	13.99	--	--	--	--	--	--	--	--
gene-Jman001G0231700	48.12	48.99	112.62	30.95	28	29.05	27.08	31.01	27.95	39.09	39.5	42.89	55.7	51.07	51.86	124.11	127.24	67.57	GO:0008430,selenium binding; GO:0010197,polar nucleus fusion	ko00920: Sulfur metabolism	K17285 selenium-binding protein 1 | (RefSeq) selenium-binding protein 2-like (A)	PREDICTED: selenium-binding protein 2-like [Juglans regia]	RecName: Full=Selenium-binding protein 2; AltName: Full=Protein EMBRYO SAC DEVELOPMENT ARREST 38;	SubName: Full=selenium-binding protein 2-like {ECO:0000313|RefSeq:XP_018844057.1};	Selenium-binding protein	PF05694.11:56kDa selenium binding protein (SBP56)
gene-Jman001G0232000	30.87	24.92	8.37	13.03	11.43	18.96	5.04	11.06	3.79	8.27	7.9	8.61	1	1.33	1.09	0	0.07	0.29	GO:0048046,apoplast; GO:0005622,intracellular; GO:0009506,plasmodesma; GO:0005179,hormone activity; GO:0004871,NA; GO:0019722,calcium-mediated signaling; GO:0007267,cell-cell signaling	--	--	PREDICTED: protein RALF-like 32 [Juglans regia]	RecName: Full=Protein RALF-like 32; Flags: Precursor;	SubName: Full=protein RALF-like 32 {ECO:0000313|RefSeq:XP_018844058.1};	--	PF05498.11:Rapid ALkalinization Factor (RALF)
gene-Jman001G0232300	20.1	58.78	116.57	7.97	7.29	4.6	31.7	9.39	17.22	19.53	16.89	21.17	24.45	32.93	29.83	6.49	9.26	9.9	--	--	--	PREDICTED: histidine-rich glycoprotein-like [Juglans regia]	--	SubName: Full=histidine-rich glycoprotein-like {ECO:0000313|RefSeq:XP_018809355.1};	--	--
gene-Jman001G0232400	8.02	65.42	92.82	1.79	1.9	1.47	0.81	1.25	1.75	5.6	4.15	4.67	7.36	14.74	7.61	1.98	1.69	1.47	--	--	--	PREDICTED: uncharacterized protein LOC109008433 [Juglans regia]	--	SubName: Full=uncharacterized protein LOC109008433 {ECO:0000313|RefSeq:XP_018844059.1};	--	--
gene-Jman001G0232500	9.89	71.6	97.47	1.5	2.21	1.4	1.94	2.92	2.39	5.54	6.39	6.18	12.79	17.86	14.53	2.67	3.96	3.05	--	--	--	PREDICTED: uncharacterized protein LOC109008433 [Juglans regia]	--	SubName: Full=uncharacterized protein LOC109008433 {ECO:0000313|RefSeq:XP_018844059.1};	--	--
gene-Jman001G0232600	8.72	68.24	98.83	1.98	1.99	1.95	2.53	3.06	2.04	3.23	4.63	4.23	5.14	14.33	4.97	3.52	4.93	2.41	--	--	--	PREDICTED: uncharacterized protein LOC109008433 [Juglans regia]	--	SubName: Full=uncharacterized protein LOC109008433 {ECO:0000313|RefSeq:XP_018844059.1};	--	--
gene-Jman001G0233400	388.88	401.27	190.82	422.83	390.86	445.46	887.57	495.15	958.95	464.19	404.51	412.32	417.14	350.98	392.6	863.4	666.66	472.66	GO:0004013,adenosylhomocysteinase activity; GO:0051287,NAD binding; GO:0006730,one-carbon metabolic process; GO:0019510,S-adenosylhomocysteine catabolic process	ko00270: Cysteine and methionine metabolism	K01251 adenosylhomocysteinase [EC:3.3.1.1] | (RefSeq) adenosylhomocysteinase-like (A)	PREDICTED: adenosylhomocysteinase-like [Juglans regia]	RecName: Full=Adenosylhomocysteinase; Short=AdoHcyase; EC=3.3.1.1; AltName: Full=S-adenosyl-L-homocysteine hydrolase;	SubName: Full=adenosylhomocysteinase-like {ECO:0000313|RefSeq:XP_018844063.1};	S-adenosylhomocysteine hydrolase	PF05221.17:S-adenosyl-L-homocysteine hydrolase
gene-Jman001G0234000	43.54	38.43	82.42	72.28	71.86	57.13	239.52	95.9	224.87	45.78	52.79	48.17	130.9	127.19	122.18	63.35	67.47	118.8	GO:0005768,endosome; GO:0005794,Golgi apparatus; GO:0032580,Golgi cisterna membrane; GO:0016021,integral component of membrane; GO:0005802,trans-Golgi network; GO:0050378,UDP-glucuronate 4-epimerase activity; GO:0050832,defense response to fungus; GO:0050829,defense response to Gram-negative bacterium; GO:0033481,galacturonate biosynthetic process	ko00520: Amino sugar and nucleotide sugar metabolism	K08679 UDP-glucuronate 4-epimerase [EC:5.1.3.6] | (RefSeq) UDP-glucuronate 4-epimerase 6 (A)	PREDICTED: UDP-glucuronate 4-epimerase 6 [Juglans regia]	RecName: Full=UDP-glucuronate 4-epimerase 6; EC=5.1.3.6; AltName: Full=UDP-glucuronic acid epimerase 6; Short=AtUGlcAE2;	SubName: Full=UDP-glucuronate 4-epimerase 6 {ECO:0000313|RefSeq:XP_018844067.1};	UDP-glucose 4-epimerase/UDP-sulfoquinovose synthase	PF01370.21:NAD dependent epimerase/dehydratase family
gene-Jman001G0243700	19.3	11.13	7.6	5.88	3.14	6.5	1.6	3.66	1.76	3.93	2.5	1.94	0.45	0.63	0.22	0	0.13	0.32	GO:0005634,nucleus; GO:0030246,carbohydrate binding; GO:0016567,protein ubiquitination	--	K03188 urease accessory protein | (RefSeq) uncharacterized protein LOC108224146 isoform X1 (A)	PREDICTED: F-box protein PP2-B11-like [Juglans regia]	RecName: Full=F-box protein PP2-B11; AltName: Full=Protein PHLOEM PROTEIN 2-LIKE B11; Short=AtPP2-B11; AltName: Full=SKP1-interacting partner 12;	SubName: Full=F-box protein PP2-B11-like {ECO:0000313|RefSeq:XP_018812683.1};	--	PF14299.6:Phloem protein 2
gene-Jman001G0244700	319.09	151.88	549.36	331.08	366.94	177.31	659.03	501.35	658.56	113.28	124.12	158.12	401.36	1867.62	249.66	3.3	4.97	49.42	GO:0016210,naringenin-chalcone synthase activity; GO:0009813,flavonoid biosynthetic process	ko00941: Flavonoid biosynthesis; ko04712: Circadian rhythm - plant	K00660 chalcone synthase [EC:2.3.1.74] | (RefSeq) chalcone synthase 1 (A)	PREDICTED: chalcone synthase 1 [Juglans regia]	RecName: Full=Chalcone synthase 2; EC=2.3.1.74; AltName: Full=Naringenin-chalcone synthase 2;	SubName: Full=chalcone synthase 1 {ECO:0000313|RefSeq:XP_018817256.1};	--	PF00195.19:Chalcone and stilbene synthases, N-terminal domain
gene-Jman001G0245600	0.84	1.07	3.41	4.36	4.7	1.72	4.14	4.68	5.27	4.32	4.52	4.64	1.04	1.96	1.21	0.23	0.18	0.8	GO:0016021,integral component of membrane; GO:0005886,plasma membrane	ko00052: Galactose metabolism; ko00500: Starch and sucrose metabolism	K01193 beta-fructofuranosidase [EC:3.2.1.26] | (RefSeq) LOC109747879; beta-fructofuranosidase, insoluble isoenzyme 3-like (A)	PREDICTED: uncharacterized protein LOC108983868 [Juglans regia]	RecName: Full=UPF0481 protein At3g47200;	SubName: Full=uncharacterized protein LOC108983868 {ECO:0000313|RefSeq:XP_018811187.1};	--	PF03140.15:Plant protein of unknown function
gene-Jman001G0249700	5.56	1.52	16.91	2.8	3.43	1.97	13.98	24.84	11.51	5.16	4.11	1.97	3.84	1.62	2.62	62.31	197.84	26.97	GO:0005773,vacuole; GO:0004190,aspartic-type endopeptidase activity; GO:0006629,lipid metabolic process; GO:0030163,protein catabolic process; GO:0006508,proteolysis	--	K08245 phytepsin [EC:3.4.23.40] | (RefSeq) aspartic proteinase-like isoform X1 (A)	PREDICTED: aspartic proteinase-like isoform X3 [Juglans regia]	RecName: Full=Aspartic proteinase; EC=3.4.23.-; Flags: Precursor;	SubName: Full=aspartic proteinase-like isoform X3 {ECO:0000313|RefSeq:XP_018840228.1};	Aspartyl protease	PF00026.23:Eukaryotic aspartyl protease
gene-Jman001G0250500	1.03	0.85	1.47	0.46	0.57	0.29	1.83	2.13	1.79	1.2	0.71	0.96	2.3	1.29	2.11	0.33	0.51	0.6	GO:0016021,integral component of membrane; GO:0005886,plasma membrane; GO:0009506,plasmodesma; GO:0005524,ATP binding; GO:0042626,ATPase activity, coupled to transmembrane movement of substances; GO:0010329,auxin efflux transmembrane transporter activity; GO:0010540,basipetal auxin transport	ko02010: ABC transporters	K05658 ATP-binding cassette, subfamily B (MDR/TAP), member 1 [EC:3.6.3.44] | (RefSeq) ABC transporter B family member 11-like (A)	PREDICTED: ABC transporter B family member 11-like [Juglans regia]	RecName: Full=ABC transporter B family member 11; Short=ABC transporter ABCB.11; Short=AtABCB11; AltName: Full=Multidrug resistance protein 8; AltName: Full=P-glycoprotein 11;	SubName: Full=ABC transporter B family member 11-like {ECO:0000313|RefSeq:XP_018807631.1};	Multidrug/pheromone exporter, ABC superfamily	PF00664.23:ABC transporter transmembrane region
gene-Jman001G0251800	7.6	9	17.41	4.59	4.49	2.96	1.57	1.93	1.64	5.4	5.07	4.6	3.82	5.81	3.23	23.64	11.03	3.04	GO:0005737,cytoplasm; GO:0005634,nucleus; GO:0005886,plasma membrane; GO:0005524,ATP binding; GO:0004674,protein serine/threonine kinase activity; GO:0035556,intracellular signal transduction; GO:0006468,protein phosphorylation; GO:0009737,response to abscisic acid; GO:0006970,response to osmotic stress; GO:0009651,response to salt stress	--	K07198 5'-AMP-activated protein kinase, catalytic alpha subunit [EC:2.7.11.11] | (RefSeq) CBL-interacting serine/threonine-protein kinase 1 (A)	PREDICTED: CBL-interacting serine/threonine-protein kinase 1 [Juglans regia]	RecName: Full=CBL-interacting serine/threonine-protein kinase 1; EC=2.7.11.1; AltName: Full=SNF1-related kinase 3.16; AltName: Full=SOS2-like protein kinase PKS13;	SubName: Full=CBL-interacting serine/threonine-protein kinase 1 {ECO:0000313|RefSeq:XP_018808360.1};	Serine/threonine protein kinase	PF00069.25:Protein kinase domain
gene-Jman001G0257400	14.47	8.87	3.77	26.58	28.73	20.56	22.78	47.4	16.08	8	5	7.08	140.4	19.16	110.98	35.13	150.41	372.22	--	--	--	--	--	--	--	--
gene-Jman001G0259100	1.32	2.51	9.64	2.65	2.67	2.06	13.97	7.14	17.56	3.77	4.26	4.36	9.19	9.8	7.71	6.86	4.72	5.59	--	ko03015: mRNA surveillance pathway	K14376 poly(A) polymerase [EC:2.7.7.19] | (RefSeq) hypothetical protein (A)	PREDICTED: uncharacterized protein LOC109010781 [Juglans regia]	--	SubName: Full=uncharacterized protein LOC109010781 {ECO:0000313|RefSeq:XP_018847240.1, ECO:0000313|RefSeq:XP_018847241.1};	--	--
gene-Jman001G0259400	0.07	0.15	0.89	0.59	0.28	0.24	3.34	0.9	2.19	0.36	0.23	0.7	0.82	0.69	0.6	6.4	13.45	5.81	GO:0005618,cell wall; GO:0005773,vacuole; GO:0004857,enzyme inhibitor activity; GO:0043086,negative regulation of catalytic activity	--	--	PREDICTED: cell wall / vacuolar inhibitor of fructosidase 1-like [Juglans regia]	RecName: Full=Cell wall / vacuolar inhibitor of fructosidase 1; Short=AtC/VIF1; Flags: Precursor;	SubName: Full=cell wall / vacuolar inhibitor of fructosidase 1-like {ECO:0000313|RefSeq:XP_018847236.1};	--	PF04043.15:Plant invertase/pectin methylesterase inhibitor
gene-Jman001G0261700	22.59	48.21	25.5	12.22	9.7	8.12	55.64	19.27	48.07	6.62	9.37	6.48	21.15	12.24	12.41	20.77	21.23	36.03	GO:0005886,plasma membrane; GO:0005509,calcium ion binding; GO:0045087,innate immune response; GO:0048574,long-day photoperiodism, flowering; GO:0009909,regulation of flower development; GO:0080164,regulation of nitric oxide metabolic process; GO:0009737,response to abscisic acid; GO:0009646,response to absence of light; GO:0009733,response to auxin; GO:0051592,response to calcium ion; GO:0009409…	ko04016: MAPK signaling pathway - plant; ko04070: Phosphatidylinositol signaling system; ko04626: Plant-pathogen interaction	K02183 calmodulin | (RefSeq) calmodulin-like (A)	PREDICTED: calmodulin-like [Juglans regia]	RecName: Full=Calcium-binding protein CML24; AltName: Full=Calmodulin-like protein 24; AltName: Full=Touch-induced calmodulin-related protein 2;	SubName: Full=calmodulin-like {ECO:0000313|RefSeq:XP_018836326.1};	Calmodulin and related proteins (EF-Hand superfamily)	PF13202.6:EF hand
gene-Jman001G0262400	6.88	4.72	7.41	10.85	9.84	0.14	0.07	0.14	0.26	15.92	14.72	12.07	4.98	6.65	4.21	1.1	1.35	2.89	GO:0005783,endoplasmic reticulum; GO:0005789,endoplasmic reticulum membrane; GO:0005794,Golgi apparatus; GO:0000139,Golgi membrane; GO:0005524,ATP binding; GO:0016874,ligase activity; GO:0061630,ubiquitin protein ligase activity; GO:0031625,ubiquitin protein ligase binding; GO:0044257,cellular protein catabolic process; GO:0016036,cellular response to phosphate starvation; GO:0055062,phosphate io…	ko04120: Ubiquitin mediated proteolysis	K10581 ubiquitin-conjugating enzyme E2 O [EC:2.3.2.24] | (RefSeq) putative ubiquitin-conjugating enzyme E2 38 (A)	PREDICTED: putative ubiquitin-conjugating enzyme E2 38 [Juglans regia]	RecName: Full=Probable ubiquitin-conjugating enzyme E2 24 {ECO:0000303|PubMed:16339806}; EC=2.3.2.23 {ECO:0000305}; AltName: Full=AtPHO2 {ECO:0000303|PubMed:16679424}; AltName: Full=E2 ubiquitin-conjugating enzyme 24 {ECO:0000303|PubMed:16339806}; AltName: Full=Ubiquitin carrier protein 24 {ECO:0000303|PubMed:16339806}; AltName: Full=Ubiquitin-protein ligase 24 {ECO:0000303|PubMed:16339806};	SubName: Full=putative ubiquitin-conjugating enzyme E2 38 {ECO:0000313|RefSeq:XP_018858665.1};	Ubiquitin-conjugating enzyme	PF00179.26:Ubiquitin-conjugating enzyme
gene-Jman001G0262500	0.66	0.14	0.24	0.45	0.47	0.01	0.01	0	0.01	1.79	1.28	1.35	0.35	0.27	0.34	0.3	0.43	0.3	GO:0047268,galactinol-raffinose galactosyltransferase activity; GO:0047274,galactinol-sucrose galactosyltransferase activity; GO:0005975,carbohydrate metabolic process; GO:0080167,response to karrikin; GO:0006979,response to oxidative stress	ko00052: Galactose metabolism	K06611 stachyose synthetase [EC:2.4.1.67] | (RefSeq) stachyose synthase-like (A)	PREDICTED: stachyose synthase-like [Juglans regia]	RecName: Full=Probable galactinol--sucrose galactosyltransferase 4; EC=2.4.1.82; AltName: Full=Raffinose synthase 4;	SubName: Full=stachyose synthase-like {ECO:0000313|RefSeq:XP_018858666.1};	--	PF05691.12:Raffinose synthase or seed imbibition protein Sip1
gene-Jman001G0263600	5.66	3.34	9.87	3.13	3.83	3.25	9.99	4.15	7.5	21.69	14.43	8.36	5.17	11.74	8.52	0.8	0.68	1.99	--	--	--	PREDICTED: glycine-rich cell wall structural protein-like [Juglans regia]	--	SubName: Full=glycine-rich cell wall structural protein-like {ECO:0000313|RefSeq:XP_018839842.1};	--	--
gene-Jman001G0264100	8.83	9.65	5.56	10.04	8.98	11.6	5.32	5.61	3.58	6.69	8.57	8.52	2.43	2.27	2.94	0.88	1.19	4.19	--	--	--	PREDICTED: huntingtin-interacting protein K-like [Juglans regia]	--	SubName: Full=huntingtin-interacting protein K-like {ECO:0000313|RefSeq:XP_018805734.1};	Huntingtin interacting protein HYPK	--
gene-Jman001G0269200	19.39	17.63	9.14	3.52	2.15	6.67	2.34	1.53	3.45	7.89	4.29	8.38	3.87	3.96	3.84	1.31	1.19	1.53	GO:0005769,early endosome; GO:0005770,late endosome; GO:0005634,nucleus; GO:0055037,recycling endosome; GO:0003700,DNA-binding transcription factor activity; GO:0043565,sequence-specific DNA binding; GO:0008356,asymmetric cell division; GO:0055072,iron ion homeostasis; GO:0048366,leaf development; GO:0045930,negative regulation of mitotic cell cycle; GO:0009956,radial pattern formation; GO:003235…	ko04075: Plant hormone signal transduction	K14494 DELLA protein | (RefSeq) DELLA protein GAI-like (A)	PREDICTED: protein SHORT-ROOT-like [Juglans regia]	RecName: Full=Protein SHORT-ROOT; Short=AtSHR; AltName: Full=GRAS family protein 26; Short=AtGRAS-26; AltName: Full=Protein SHOOT GRAVITROPISM 7;	SubName: Full=protein SHORT-ROOT-like {ECO:0000313|RefSeq:XP_018813105.1};	--	PF03514.14:GRAS domain family
gene-Jman001G0272600	3.37	5.51	19.34	3.35	4.2	0.78	1.5	1.15	1.67	5.28	4.55	4.04	9.75	8.97	9.71	3.15	6.26	7.92	GO:0008422,beta-glucosidase activity; GO:0102483,scopolin beta-glucosidase activity; GO:0005975,carbohydrate metabolic process; GO:1901657,glycosyl compound metabolic process	ko00460: Cyanoamino acid metabolism; ko00500: Starch and sucrose metabolism; ko00940: Phenylpropanoid biosynthesis	K01188 beta-glucosidase [EC:3.2.1.21] | (RefSeq) beta-glucosidase 11-like (A)	PREDICTED: beta-glucosidase 11-like [Juglans regia]	RecName: Full=Beta-glucosidase 11; Short=AtBGLU11; EC=3.2.1.21; Flags: Precursor;	SubName: Full=beta-glucosidase 11-like {ECO:0000313|RefSeq:XP_018838312.1};	Beta-glucosidase, lactase phlorizinhydrolase, and related proteins	PF00232.18:Glycosyl hydrolase family 1
gene-Jman001G0272700	6.32	7.03	11.65	27.95	28.74	12.31	24.28	23.67	27.1	21.82	23.5	24.4	7.1	4.67	6.88	38.53	39.27	32.18	GO:0008422,beta-glucosidase activity; GO:0102483,scopolin beta-glucosidase activity; GO:0005975,carbohydrate metabolic process; GO:1901657,glycosyl compound metabolic process	ko00460: Cyanoamino acid metabolism; ko00500: Starch and sucrose metabolism; ko00940: Phenylpropanoid biosynthesis	K01188 beta-glucosidase [EC:3.2.1.21] | (RefSeq) beta-glucosidase 11-like isoform X1 (A)	PREDICTED: beta-glucosidase 11-like isoform X5 [Juglans regia]	RecName: Full=Beta-glucosidase 11; Short=AtBGLU11; EC=3.2.1.21; Flags: Precursor;	SubName: Full=beta-glucosidase 11-like isoform X5 {ECO:0000313|RefSeq:XP_018838311.1};	Beta-glucosidase, lactase phlorizinhydrolase, and related proteins	PF00232.18:Glycosyl hydrolase family 1
gene-Jman001G0281900	10.33	9.34	12.24	0	0.11	38.31	0	0.21	0	0	0	0	12.1	9.96	10.07	0.23	0.2	0.1	--	--	--	PREDICTED: uncharacterized protein LOC109009552 isoform X2 [Juglans regia]	--	SubName: Full=uncharacterized protein LOC109009552 isoform X2 {ECO:0000313|RefSeq:XP_018845616.1};	Splicing factor 3a, subunit 1	--
gene-Jman001G0282700	5.5	4.16	4.01	0	0.02	1.18	1.59	1.74	1.51	0.05	0.05	0	4.05	5.31	4.98	1.1	1.11	1.02	GO:0016021,integral component of membrane; GO:0005634,nucleus; GO:0005886,plasma membrane; GO:0034613,cellular protein localization; GO:0009651,response to salt stress; GO:0007165,signal transduction	--	K15503 serine/threonine-protein phosphatase 6 regulatory ankyrin repeat subunit B | (RefSeq) uncharacterized protein LOC110673220 (A)	PREDICTED: ankyrin repeat-containing protein At5g02620-like [Juglans regia]	RecName: Full=Ankyrin repeat-containing protein ITN1; AltName: Full=Protein INCREASED TOLERANCE TO NACL {ECO:0000303|PubMed:18643991};	SubName: Full=ankyrin repeat-containing protein At5g02620-like {ECO:0000313|RefSeq:XP_018829774.1};	FOG: Ankyrin repeat	PF12796.7:Ankyrin repeats (3 copies)
gene-Jman001G0283000	1.43	0.66	1.8	1.24	1.52	6.28	0.6	0.21	1.02	0.79	0.82	0.54	7.78	0.63	2.95	1.46	2.52	1.73	GO:0047763,caffeate O-methyltransferase activity; GO:0046983,protein dimerization activity; GO:0009809,lignin biosynthetic process	ko00940: Phenylpropanoid biosynthesis	K13066 caffeic acid 3-O-methyltransferase [EC:2.1.1.68] | (RefSeq) caffeic acid 3-O-methyltransferase-like (A)	PREDICTED: caffeic acid 3-O-methyltransferase-like [Juglans regia]	RecName: Full=Caffeic acid 3-O-methyltransferase; Short=CAOMT; Short=COMT; EC=2.1.1.68; AltName: Full=S-adenosysl-L-methionine:caffeic acid 3-O-methyltransferase;	SubName: Full=caffeic acid 3-O-methyltransferase-like {ECO:0000313|RefSeq:XP_018829884.1};	Hydroxyindole-O-methyltransferase and related SAM-dependent methyltransferases	PF00891.18:O-methyltransferase domain
gene-Jman001G0284900	0.09	0.08	0.09	20.11	22.67	4.72	20.23	21.55	16.39	35.48	28.23	30.17	0.04	0.02	0.04	4.31	3.5	3.79	GO:0030176,integral component of endoplasmic reticulum membrane; GO:0005887,integral component of plasma membrane; GO:0016020,membrane; GO:0008219,cell death; GO:0071446,cellular response to salicylic acid stimulus; GO:0009816,defense response to bacterium, incompatible interaction; GO:1900426,positive regulation of defense response to bacterium; GO:1902290,positive regulation of defense response…	--	K15503 serine/threonine-protein phosphatase 6 regulatory ankyrin repeat subunit B | (RefSeq) uncharacterized protein LOC110673220 (A)	PREDICTED: serine/threonine-protein phosphatase 6 regulatory ankyrin repeat subunit A-like, partial [Juglans regia]	RecName: Full=Protein ACCELERATED CELL DEATH 6 {ECO:0000303|PubMed:10488236};	SubName: Full=serine/threonine-protein phosphatase 6 regulatory ankyrin repeat subunit A-like {ECO:0000313|RefSeq:XP_018808586.1};	FOG: Ankyrin repeat	PF12796.7:Ankyrin repeats (3 copies)
gene-Jman001G0285600	2.99	2.45	3.31	0	0	0	1.19	1.64	1.17	0	0	0	2.06	1.99	2.05	0.79	0.9	1.22	--	--	--	PREDICTED: uncharacterized protein LOC109005908 isoform X1 [Juglans regia]	--	SubName: Full=uncharacterized protein LOC109005908 isoform X1 {ECO:0000313|RefSeq:XP_018840543.1};	Predicted alpha/beta hydrolase	PF12146.8:Serine aminopeptidase, S33
gene-Jman001G0286600	4.14	4.22	10.73	11.81	10.28	7.97	31.25	16.9	25.71	10.61	9.05	10.9	27.63	36.68	33.33	53.17	43.36	32.1	GO:0046658,anchored component of plasma membrane; GO:0016021,integral component of membrane; GO:0009506,plasmodesma; GO:0004871,NA; GO:0006952,defense response	ko03018: RNA degradation	K04077 chaperonin GroEL | (RefSeq) LOW QUALITY PROTEIN: chaperonin CPN60-like 2, mitochondrial (A)	PREDICTED: NDR1/HIN1-like protein 12 [Juglans regia]	RecName: Full=NDR1/HIN1-like protein 12 {ECO:0000303|PubMed:14666423};	SubName: Full=NDR1/HIN1-like protein 12 {ECO:0000313|RefSeq:XP_018822756.1};	--	PF03168.13:Late embryogenesis abundant protein
gene-Jman001G0287000	17.17	18.08	60.83	14.79	10.52	18.21	8.95	12.94	6.62	13.31	15.81	16.34	8.56	11.96	8.57	5.13	5.43	6.95	GO:0005634,nucleus; GO:0008408,3'-5' exonuclease activity; GO:0003677,DNA binding; GO:0046872,metal ion binding	--	K22807 werner syndrome-like exonuclease [EC:3.1.11.-] | (RefSeq) Werner Syndrome-like exonuclease (A)	PREDICTED: Werner Syndrome-like exonuclease [Juglans regia]	RecName: Full=Werner Syndrome-like exonuclease; EC=3.1.-.-;	SubName: Full=Werner Syndrome-like exonuclease {ECO:0000313|RefSeq:XP_018822774.1};	Predicted 3'-5' exonuclease	PF01612.20:3'-5' exonuclease
gene-Jman001G0296500	4.8	6.25	0.87	3.37	3.34	6.26	1.65	2.62	1.71	2.47	2.73	2.24	0.05	0.19	0.1	0	0	0	GO:0048046,apoplast; GO:0005507,copper ion binding; GO:0052716,hydroquinone:oxygen oxidoreductase activity; GO:0016722,oxidoreductase activity, oxidizing metal ions; GO:0046274,lignin catabolic process	--	K05909 laccase [EC:1.10.3.2] | (RefSeq) laccase-6 (A)	PREDICTED: laccase-6 [Juglans regia]	RecName: Full=Laccase-6; EC=1.10.3.2; AltName: Full=Benzenediol:oxygen oxidoreductase 6; AltName: Full=Diphenol oxidase 6; AltName: Full=Urishiol oxidase 6; Flags: Precursor;	SubName: Full=laccase-6 {ECO:0000313|RefSeq:XP_018818348.1};	Multicopper oxidases	PF00394.22:Multicopper oxidase
gene-Jman001G0297400	1.69	0.7	6.84	0.36	0.39	0.71	0.25	0.26	0.19	0.18	0.23	0.28	3.38	0.89	4.87	0.87	1.06	0.98	--	--	--	PREDICTED: uncharacterized protein LOC108989281 isoform X1 [Juglans regia]	--	SubName: Full=uncharacterized protein LOC108989281 isoform X1 {ECO:0000313|RefSeq:XP_018818381.1};	--	--
gene-Jman001G0297600	26.31	13.55	26.75	10.03	12.45	18.97	7.5	13.56	5.59	7.28	7.77	7.72	0.3	0.4	0.08	0.98	0.47	0.33	GO:0003700,DNA-binding transcription factor activity; GO:0009793,embryo development ending in seed dormancy; GO:0006355,regulation of transcription, DNA-templated	--	--	PREDICTED: uncharacterized protein At4g00950 [Juglans regia]	RecName: Full=Uncharacterized protein At4g00950;	SubName: Full=uncharacterized protein At4g00950 {ECO:0000313|RefSeq:XP_018818390.1};	--	PF05097.12:Protein of unknown function (DUF688)
gene-Jman001G0299100	15.75	66.64	38.46	9.19	10.22	10.02	12.44	14.66	12	12.67	12.46	14.08	24.62	24.74	33.48	6.65	7.47	12.83	GO:0005737,cytoplasm; GO:0005634,nucleus; GO:0003700,DNA-binding transcription factor activity; GO:0046983,protein dimerization activity; GO:0044212,transcription regulatory region DNA binding; GO:0010629,negative regulation of gene expression; GO:0006355,regulation of transcription, DNA-templated; GO:0006351,transcription, DNA-templated	ko04016: MAPK signaling pathway - plant; ko04075: Plant hormone signal transduction	K13422 transcription factor MYC2 | (RefSeq) transcription factor MYC2-like (A)	PREDICTED: transcription factor bHLH13 [Juglans regia]	RecName: Full=Transcription factor bHLH13; AltName: Full=Basic helix-loop-helix protein 13; Short=AtbHLH13; Short=bHLH 13; AltName: Full=Transcription factor EN 39; AltName: Full=bHLH transcription factor bHLH013;	SubName: Full=transcription factor bHLH13 {ECO:0000313|RefSeq:XP_018818377.1};	--	PF14215.6:bHLH-MYC and R2R3-MYB transcription factors N-terminal
gene-Jman001G0300600	2.04	1.79	1.79	0.68	0.74	0.5	1.5	0.62	2.08	1.08	0.47	1.96	0.5	0.34	0.51	7.93	17.58	4.16	GO:0016021,integral component of membrane; GO:0046872,metal ion binding; GO:0055114,oxidation-reduction process	--	--	PREDICTED: cytochrome b561 and DOMON domain-containing protein At3g61750-like [Juglans regia]	RecName: Full=Cytochrome b561 and DOMON domain-containing protein At3g61750; AltName: Full=Protein b561A.tha9; Flags: Precursor;	SubName: Full=cytochrome b561 and DOMON domain-containing protein At3g61750-like {ECO:0000313|RefSeq:XP_018818340.1};	Predicted membrane protein, contains DoH and Cytochrome b-561/ferric reductase transmembrane domains	PF03351.17:DOMON domain
gene-Jman001G0300900	1.07	0.28	0.28	3.1	3.55	1.39	2.46	2.02	1.93	4.55	4.66	2.92	0.28	0.51	0.14	0.12	0.15	0.07	GO:0005783,endoplasmic reticulum; GO:0005789,endoplasmic reticulum membrane; GO:0016021,integral component of membrane; GO:0005886,plasma membrane; GO:0102966,arachidoyl-CoA:1-dodecanol O-acyltransferase activity; GO:0004144,diacylglycerol O-acyltransferase activity; GO:0047196,long-chain-alcohol O-fatty-acyltransferase activity; GO:0103095,wax ester synthase activity; GO:0019432,triglyceride bio…	ko00073: Cutin, suberine and wax biosynthesis	K15406 wax-ester synthase / diacylglycerol O-acyltransferase [EC:2.3.1.75 2.3.1.20] | (RefSeq) WSD1; O-acyltransferase (WSD1-like) family protein (A)	PREDICTED: O-acyltransferase WSD1-like [Juglans regia]	RecName: Full=O-acyltransferase WSD1; AltName: Full=Diacylglycerol O-acyltransferase; Short=DGAT; EC=2.3.1.20; AltName: Full=Long-chain-alcohol O-fatty-acyltransferase; EC=2.3.1.75; AltName: Full=Wax synthase; Short=WS;	SubName: Full=O-acyltransferase WSD1-like {ECO:0000313|RefSeq:XP_018818354.1};	--	PF06974.13:Protein of unknown function (DUF1298)
gene-Jman001G0304000	6.52	2.44	4.39	1.19	0.97	1.07	1.96	0.6	1.12	1.81	1.68	1.83	3.6	2.51	0.96	80.09	63.76	34.28	--	--	--	PREDICTED: uncharacterized protein LOC108996459 [Juglans regia]	--	SubName: Full=uncharacterized protein LOC108996459 {ECO:0000313|RefSeq:XP_018827917.1, ECO:0000313|RefSeq:XP_018827918.1};	--	PF01764.25:Lipase (class 3)
gene-Jman001G0305000	14.5	5.42	7.91	21.34	24	29.6	16.48	26.87	15.96	5.55	7.2	9.43	3.45	2.98	2.81	2.75	3.08	4.73	GO:0005634,nucleus; GO:0003700,DNA-binding transcription factor activity; GO:0000981,DNA-binding transcription factor activity, RNA polymerase II-specific; GO:0043565,sequence-specific DNA binding; GO:0001135,RNA polymerase II transcription regulator recruiting activity; GO:0044212,transcription regulatory region DNA binding; GO:0009913,epidermal cell differentiation; GO:0007275,multicellular org…	--	K09422 transcription factor MYB, plant | (RefSeq) transcription factor CPC-like (A)	transcription factor cpc [Quercus suber]	RecName: Full=Transcription factor CPC; AltName: Full=Protein CAPRICE;	SubName: Full=transcription factor CPC {ECO:0000313|RefSeq:XP_018827880.1};	--	PF00249.31:Myb-like DNA-binding domain
gene-Jman001G0305500	21.12	26.43	39.95	8.15	8.75	7.74	31.34	12.88	15.15	12.78	11.6	12.49	15.27	18.07	12.76	141.27	94.85	25.81	GO:0050505,hydroquinone glucosyltransferase activity; GO:0008152,metabolic process	--	K08237 hydroquinone glucosyltransferase [EC:2.4.1.218] | (RefSeq) hydroquinone glucosyltransferase (A)	PREDICTED: hydroquinone glucosyltransferase [Juglans regia]	RecName: Full=Hydroquinone glucosyltransferase; EC=2.4.1.218; AltName: Full=Arbutin synthase;	SubName: Full=hydroquinone glucosyltransferase {ECO:0000313|RefSeq:XP_018827906.1};	UDP-glucuronosyl and UDP-glucosyl transferase	PF00201.18:UDP-glucoronosyl and UDP-glucosyl transferase
gene-Jman001G0305700	3.25	1.98	4.96	0.8	1.03	0.65	1.69	1.02	2.18	3.52	3.49	3.4	3.1	2.49	2.45	6.83	7.64	3.62	GO:0005794,Golgi apparatus; GO:0016021,integral component of membrane; GO:0016413,O-acetyltransferase activity; GO:0071554,cell wall organization or biogenesis	--	K23877 xyloglucan O-acetyltransferase | (RefSeq) protein ALTERED XYLOGLUCAN 4-like (A)	PREDICTED: protein trichome birefringence-like 25 isoform X3 [Juglans regia]	RecName: Full=Protein trichome birefringence-like 25;	SubName: Full=protein trichome birefringence-like 25 isoform X3 {ECO:0000313|RefSeq:XP_018827932.1};	--	PF13839.6:GDSL/SGNH-like Acyl-Esterase family found in Pmr5 and Cas1p
gene-Jman001G0307900	7.09	6.01	12.51	13.94	14.58	12.67	17.55	15.74	17.52	17.91	18.68	16.47	36.25	33.09	30.53	54.26	41	21.79	GO:0016021,integral component of membrane; GO:0005743,mitochondrial inner membrane; GO:0005739,mitochondrion; GO:0016530,metallochaperone activity; GO:0022857,transmembrane transporter activity; GO:0005215,transporter activity; GO:0006828,manganese ion transport; GO:0006839,mitochondrial transport; GO:1901562,response to paraquat	--	K15119 solute carrier family 25, member 39/40 | (RefSeq) mitochondrial carrier protein MTM1 isoform X1 (A)	PREDICTED: mitochondrial carrier protein MTM1 isoform X1 [Juglans regia]	RecName: Full=Mitochondrial carrier protein MTM1; AltName: Full=Manganese tracking factor for mitochondrial SOD2;	SubName: Full=mitochondrial carrier protein MTM1 isoform X1 {ECO:0000313|RefSeq:XP_018827926.1, ECO:0000313|RefSeq:XP_018827927.1};	Mitochondrial carrier protein CGI-69	PF00153.27:Mitochondrial carrier protein
gene-Jman001G0311700	7.31	8.02	10.51	3.76	4.14	3.46	5.79	12.66	7.06	6.86	5.96	3.3	3.68	4.17	2.51	0.29	0.7	0.59	GO:0005618,cell wall; GO:0005576,extracellular region; GO:0004568,chitinase activity; GO:0006032,chitin catabolic process; GO:0000272,polysaccharide catabolic process	ko00520: Amino sugar and nucleotide sugar metabolism	K01183 chitinase [EC:3.2.1.14] | (RefSeq) acidic endochitinase-like (A)	PREDICTED: acidic endochitinase-like [Juglans regia]	RecName: Full=Acidic endochitinase; EC=3.2.1.14; Flags: Precursor;	SubName: Full=acidic endochitinase-like {ECO:0000313|RefSeq:XP_018838169.1};	Chitinase	PF00704.28:Glycosyl hydrolases family 18
gene-Jman001G0311900	1.27	1.16	0.9	1.98	2.16	2.6	5.31	8.39	5.5	2.17	3.14	0.47	0.31	0.57	0.27	0.52	0.92	2.54	GO:0005618,cell wall; GO:0005576,extracellular region; GO:0004568,chitinase activity; GO:0006032,chitin catabolic process; GO:0000272,polysaccharide catabolic process	ko00520: Amino sugar and nucleotide sugar metabolism	K01183 chitinase [EC:3.2.1.14] | (RefSeq) acidic endochitinase-like (A)	PREDICTED: acidic endochitinase-like [Juglans regia]	RecName: Full=Acidic endochitinase; EC=3.2.1.14; Flags: Precursor;	SubName: Full=acidic endochitinase-like {ECO:0000313|RefSeq:XP_018838169.1};	Chitinase	PF00704.28:Glycosyl hydrolases family 18
gene-Jman001G0312600	2.27	2	1.23	3.87	3.55	6.16	3.45	5.11	3.08	4.9	3.89	4.44	1.08	1.41	1.48	0.15	0	0.34	GO:0005773,vacuole; GO:0004568,chitinase activity; GO:0003796,lysozyme activity; GO:0006032,chitin catabolic process; GO:0000272,polysaccharide catabolic process	ko00520: Amino sugar and nucleotide sugar metabolism	K01183 chitinase [EC:3.2.1.14] | (RefSeq) hevamine-A-like (A)	PREDICTED: hevamine-A-like [Juglans regia]	RecName: Full=Hevamine-A; Includes: RecName: Full=Chitinase; EC=3.2.1.14; Includes: RecName: Full=Lysozyme; EC=3.2.1.17; Flags: Precursor;	SubName: Full=hevamine-A-like {ECO:0000313|RefSeq:XP_018817162.1};	Chitinase	PF00704.28:Glycosyl hydrolases family 18
gene-Jman001G0315500	5.89	18.41	8.41	1.08	1.46	1.66	1.23	1.14	1.87	2.07	2.24	1.86	2.65	1.83	2.31	0.13	0.24	1.29	GO:0016847,1-aminocyclopropane-1-carboxylate synthase activity; GO:0030170,pyridoxal phosphate binding; GO:0009693,ethylene biosynthetic process; GO:0009835,fruit ripening	ko00270: Cysteine and methionine metabolism; ko04016: MAPK signaling pathway - plant	K20772 1-aminocyclopropane-1-carboxylate synthase 1/2/6 [EC:4.4.1.14] | (RefSeq) 1-aminocyclopropane-1-carboxylate synthase (A)	PREDICTED: 1-aminocyclopropane-1-carboxylate synthase [Juglans regia]	RecName: Full=1-aminocyclopropane-1-carboxylate synthase 1; Short=ACC synthase 1; EC=4.4.1.14; AltName: Full=S-adenosyl-L-methionine methylthioadenosine-lyase;	SubName: Full=1-aminocyclopropane-1-carboxylate synthase {ECO:0000313|RefSeq:XP_018841214.1};	1-aminocyclopropane-1-carboxylate synthase, and related proteins	PF00155.21:Aminotransferase class I and II
gene-Jman001G0317600	0.68	0.62	0.42	1.42	1.35	1.14	4.33	3.22	3.46	0.56	0.49	0.75	2.7	3.55	2.88	26.41	26.47	11.85	GO:0016021,integral component of membrane; GO:0005886,plasma membrane; GO:0000293,ferric-chelate reductase activity; GO:0046872,metal ion binding; GO:0006811,ion transport; GO:0015688,iron chelate transport; GO:0055072,iron ion homeostasis; GO:0009617,response to bacterium	--	K00521 ferric-chelate reductase [EC:1.16.1.7] | (RefSeq) ferric reduction oxidase 2-like (A)	PREDICTED: ferric reduction oxidase 2-like [Juglans regia]	RecName: Full=Ferric reduction oxidase 2; Short=AtFRO2; EC=1.16.1.7; AltName: Full=Ferric-chelate reductase 2; AltName: Full=Protein FERRIC CHELATE REDUCTASE DEFECTIVE 1;	SubName: Full=ferric reduction oxidase 2-like {ECO:0000313|RefSeq:XP_018846248.1};	Ferric reductase, NADH/NADPH oxidase and related proteins	PF08022.12:FAD-binding domain
gene-Jman001G0321200	52.12	36.09	42.27	25.64	25.17	21.66	115.42	36.04	113.55	89.93	60.28	54.77	30.04	37.54	33.65	15.94	12.08	14.87	GO:0005783,endoplasmic reticulum; GO:0016021,integral component of membrane; GO:0016020,membrane; GO:0090447,glycerol-3-phosphate 2-O-acyltransferase activity; GO:0004366,glycerol-3-phosphate O-acyltransferase activity; GO:0016791,phosphatase activity; GO:0102420,sn-1-glycerol-3-phosphate C16:0-DCA-CoA acyl transferase activity; GO:0016024,CDP-diacylglycerol biosynthetic process; GO:0010143,cutin…	ko00561: Glycerolipid metabolism; ko00564: Glycerophospholipid metabolism	K13508 glycerol-3-phosphate acyltransferase [EC:2.3.1.15 2.3.1.198] | (RefSeq) probable glycerol-3-phosphate acyltransferase 8 (A)	PREDICTED: probable glycerol-3-phosphate acyltransferase 8 [Juglans regia]	RecName: Full=Probable glycerol-3-phosphate acyltransferase 8; EC=2.3.1.15;	SubName: Full=probable glycerol-3-phosphate acyltransferase 8 {ECO:0000313|RefSeq:XP_018808434.1};	--	PF12710.7:haloacid dehalogenase-like hydrolase
gene-Jman001G0321700	0.76	0.52	1.33	6.6	8.35	1.56	3.85	4.3	3.1	1.06	0.78	1.18	0.28	0.64	0.28	0.3	0.3	0.56	GO:0005524,ATP binding; GO:0004674,protein serine/threonine kinase activity; GO:0004842,ubiquitin-protein transferase activity	--	K17609 nucleoredoxin [EC:1.8.1.8] | (RefSeq) hypothetical protein (A)	PREDICTED: U-box domain-containing protein 33-like [Juglans regia]	RecName: Full=U-box domain-containing protein 33; AltName: Full=Plant U-box protein 33; Includes: RecName: Full=E3 ubiquitin ligase; EC=2.3.2.27; AltName: Full=RING-type E3 ubiquitin transferase {ECO:0000305}; Includes: RecName: Full=Serine/threonine-protein kinase; EC=2.7.11.-;	SubName: Full=U-box domain-containing protein 33-like {ECO:0000313|RefSeq:XP_018835148.1};	--	PF07714.17:Protein tyrosine kinase
gene-Jman001G0323300	4.58	7.89	2.36	2.78	2.43	2.56	1.57	1.79	1.2	1.52	1.24	2.16	0.78	1.64	0.57	0.03	0.08	0.76	GO:0005089,Rho guanyl-nucleotide exchange factor activity	--	--	PREDICTED: rop guanine nucleotide exchange factor 3 [Juglans regia]	RecName: Full=Rop guanine nucleotide exchange factor 3; Short=AtRopGEF3; AltName: Full=Rho of plants guanine nucleotide exchange factor 3;	SubName: Full=rop guanine nucleotide exchange factor 3 {ECO:0000313|RefSeq:XP_018834333.1};	--	PF03759.13:PRONE (Plant-specific Rop nucleotide exchanger)
gene-Jman001G0323700	60.03	49.42	55.53	99.58	113.44	113.9	81.11	117.46	59.62	19.84	19.12	20.64	6.16	5.59	5.69	2.36	4.28	5.33	GO:0005634,nucleus; GO:0003677,DNA binding; GO:0003700,DNA-binding transcription factor activity; GO:0046983,protein dimerization activity; GO:0001708,cell fate specification; GO:0009957,epidermal cell fate specification; GO:0009867,jasmonic acid mediated signaling pathway; GO:0007275,multicellular organism development; GO:0031542,positive regulation of anthocyanin biosynthetic process; GO:000635…	ko04016: MAPK signaling pathway - plant; ko04075: Plant hormone signal transduction	K13422 transcription factor MYC2 | (RefSeq) transcription factor MYC4-like isoform X1 (A)	PREDICTED: transcription factor EGL1-like [Juglans regia]	RecName: Full=Transcription factor GLABRA 3; AltName: Full=Basic helix-loop-helix protein 1; Short=AtMYC6; Short=AtbHLH1; Short=bHLH 1; AltName: Full=Protein SHAPESHIFTER; AltName: Full=Transcription factor EN 31; AltName: Full=bHLH transcription factor bHLH001;	SubName: Full=transcription factor EGL1-like {ECO:0000313|RefSeq:XP_018807981.1};	--	PF14215.6:bHLH-MYC and R2R3-MYB transcription factors N-terminal
gene-Jman001G0327600	3.51	2.05	2.97	2.06	1.02	2.81	0.48	0.75	0.63	1.14	1.13	1.26	0.47	1.58	0.24	0.18	0.3	0.26	--	ko00514: Other types of O-glycan biosynthesis	K13667 protein glucosyltransferase [EC:2.4.1.-] | (RefSeq) O-glucosyltransferase rumi (A)	PREDICTED: protein O-glucosyltransferase 1-like isoform X2 [Juglans regia]	--	SubName: Full=protein O-glucosyltransferase 1-like isoform X2 {ECO:0000313|RefSeq:XP_018840309.1};	Endoplasmic reticulum protein EP58, contains filamin rod domain and KDEL motif	PF05686.12:Glycosyl transferase family 90
gene-Jman001G0329200	6.16	6	10.99	3.24	3.31	3.17	2.89	5.51	2.55	2.58	3.28	2.78	4.87	5.62	4.47	0.88	1.62	2	GO:0005737,cytoplasm; GO:0047501,(+)-neomenthol dehydrogenase activity; GO:0006952,defense response	--	K15095 (+)-neomenthol dehydrogenase [EC:1.1.1.208] | (RefSeq) (+)-neomenthol dehydrogenase-like (A)	PREDICTED: (+)-neomenthol dehydrogenase-like [Juglans regia]	RecName: Full=(+)-neomenthol dehydrogenase {ECO:0000303|PubMed:18599651}; EC=1.1.1.- {ECO:0000269|PubMed:21169366}; EC=1.1.1.208 {ECO:0000269|PubMed:18599651}; AltName: Full=Menthone:neomenthol reductase; AltName: Full=Short-chain dehydrogenase/reductase 1; Short=AtSDR1;	SubName: Full=(+)-neomenthol dehydrogenase-like {ECO:0000313|RefSeq:XP_018808251.1};	Dehydrogenases with different specificities (related to short-chain alcohol dehydrogenases)	PF00106.25:short chain dehydrogenase
gene-Jman001G0331400	3.27	3.21	6.27	1.86	1.72	2	6.38	2.69	4.97	3.34	3.56	2.81	32.88	7.68	34.39	26.18	48.9	41.89	GO:0005737,cytoplasm; GO:0005768,endosome; GO:0005794,Golgi apparatus; GO:0000139,Golgi membrane; GO:0016021,integral component of membrane; GO:0005802,trans-Golgi network; GO:0008757,S-adenosylmethionine-dependent methyltransferase activity; GO:0032259,methylation	--	K23872 putative homogalacturonan methyltransferase [EC:2.1.1.-] | (RefSeq) probable methyltransferase PMT13 (A)	PREDICTED: probable methyltransferase PMT15 [Juglans regia]	RecName: Full=Probable methyltransferase PMT15; EC=2.1.1.-;	SubName: Full=probable methyltransferase PMT15 {ECO:0000313|RefSeq:XP_018807943.1};	--	PF03141.16:Putative S-adenosyl-L-methionine-dependent methyltransferase
gene-Jman001G0331900	19.91	17.75	10.8	27.57	29.07	26.43	33.91	31.62	33.37	29.6	30.14	32.52	13.4	12.46	14.55	31.18	33.18	22.24	GO:0005737,cytoplasm; GO:0005634,nucleus; GO:0004842,ubiquitin-protein transferase activity	--	K08332 vacuolar protein 8 | (RefSeq) U-box domain-containing protein 4 (A)	PREDICTED: uncharacterized protein LOC108982603 [Juglans regia]	RecName: Full=U-box domain-containing protein 3; EC=2.3.2.27; AltName: Full=Plant U-box protein 3; AltName: Full=RING-type E3 ubiquitin transferase PUB3 {ECO:0000305};	SubName: Full=uncharacterized protein LOC108982603 {ECO:0000313|RefSeq:XP_018809579.1, ECO:0000313|RefSeq:XP_018809580.1, ECO:0000313|RefSeq:XP_018809581.1};	FOG: Armadillo/beta-catenin-like repeats	PF00514.23:Armadillo/beta-catenin-like repeat
gene-Jman001G0332800	9.57	8.81	11.35	7.75	6.62	8.07	4.02	5.08	3.95	9.36	7.68	7.65	6.01	5.11	5.95	2.3	1.14	3.69	--	--	--	PREDICTED: uncharacterized protein LOC108980873 [Juglans regia]	--	SubName: Full=uncharacterized protein LOC108980873 {ECO:0000313|RefSeq:XP_018807453.1}; SubName: Full=uncharacterized protein LOC108994159 {ECO:0000313|RefSeq:XP_018824821.1};	--	--
gene-Jman001G0333500	0.38	0.35	0.25	0.56	0.51	0.05	1.95	0.95	1.77	0.99	0.77	1.05	0.25	0.51	0.48	0.32	0.31	0.31	GO:0016021,integral component of membrane; GO:0005886,plasma membrane; GO:0050832,defense response to fungus	ko04626: Plant-pathogen interaction	K13466 EIX receptor 1/2 | (RefSeq) receptor-like protein EIX2 (A)	PREDICTED: LRR receptor-like serine/threonine-protein kinase FLS2 isoform X1 [Juglans regia]	RecName: Full=Receptor-like protein EIX1 {ECO:0000305}; AltName: Full=EIX receptor 1 {ECO:0000312|EMBL:AAR28377.1}; Flags: Precursor;	SubName: Full=LRR receptor-like serine/threonine-protein kinase FLS2 isoform X1 {ECO:0000313|RefSeq:XP_018805362.1};	--	PF13855.6:Leucine rich repeat
gene-Jman001G0337800	0.15	0.18	0.82	0.08	0.14	1.51	3.51	2.4	4.14	0.11	0.1	0.12	0.38	0.28	0.35	0.06	0.1	0.13	GO:0016021,integral component of membrane	ko04626: Plant-pathogen interaction	K13466 EIX receptor 1/2 | (RefSeq) LRR receptor-like serine/threonine-protein kinase GSO2 (A)	PREDICTED: receptor-like protein 12 isoform X6 [Juglans regia]	RecName: Full=Receptor-like protein 13 {ECO:0000303|PubMed:18434605}; Short=AtRLP13 {ECO:0000303|PubMed:18434605}; Flags: Precursor;	SubName: Full=receptor-like protein 12 isoform X6 {ECO:0000313|RefSeq:XP_018843965.1};	FOG: Leucine rich repeat	PF13855.6:Leucine rich repeat
gene-Jman001G0338700	0.3	0.22	0.38	0.24	0.34	0.24	4.49	2.19	5.97	0.27	0.34	0.29	0.2	0.23	0.22	0.59	0.58	0.57	GO:0016021,integral component of membrane	ko04626: Plant-pathogen interaction	K13466 EIX receptor 1/2 | (RefSeq) Eix2; EIX receptor 2 (A)	PREDICTED: receptor-like protein 12 isoform X4 [Juglans regia]	RecName: Full=Receptor-like protein 13 {ECO:0000303|PubMed:18434605}; Short=AtRLP13 {ECO:0000303|PubMed:18434605}; Flags: Precursor;	SubName: Full=receptor-like protein 12 isoform X4 {ECO:0000313|RefSeq:XP_018843963.1};	FOG: Leucine rich repeat	PF13855.6:Leucine rich repeat
gene-Jman001G0342100	13.16	3.52	4.65	16.57	23.53	25.01	17.75	28.47	11.56	6.23	5.36	4.79	0.18	0.62	0.22	0.23	0.95	0.62	GO:0005634,nucleus; GO:0003677,DNA binding; GO:0003700,DNA-binding transcription factor activity; GO:0046983,protein dimerization activity; GO:0006351,transcription, DNA-templated	ko04016: MAPK signaling pathway - plant	K20558 transcription factor SPEECHLESS | (RefSeq) transcription factor SPEECHLESS-like (A)	PREDICTED: transcription factor bHLH94-like [Juglans regia]	RecName: Full=Transcription factor bHLH96; AltName: Full=Basic helix-loop-helix protein 96; Short=AtbHLH96; Short=bHLH 96; AltName: Full=Transcription factor EN 15; AltName: Full=bHLH transcription factor bHLH096;	SubName: Full=transcription factor bHLH94-like {ECO:0000313|RefSeq:XP_018838652.1};	--	PF00010.26:Helix-loop-helix DNA-binding domain
gene-Jman001G0344600	13.34	9.22	10.28	4.59	4.66	4.71	5.92	5.4	4.89	10.73	7.86	9.53	9.45	9.15	8.56	2.25	2.55	4.56	--	--	--	--	--	--	--	--
gene-Jman001G0344700	104.18	280.64	202.94	72.82	69.42	80.51	134.52	130.81	112.68	77.92	68.51	61.34	134.54	128.13	142.03	135.85	95.92	150.42	GO:0016021,integral component of membrane; GO:0005743,mitochondrial inner membrane; GO:0015297,antiporter activity; GO:0005310,dicarboxylic acid transmembrane transporter activity; GO:0015140,malate transmembrane transporter activity; GO:0015131,oxaloacetate transmembrane transporter activity; GO:0017077,oxidative phosphorylation uncoupler activity; GO:0015141,succinate transmembrane transporter …	--	K15104 solute carrier family 25 (mitochondrial oxoglutarate transporter), member 11 | (RefSeq) mitochondrial uncoupling protein 5-like (A)	PREDICTED: mitochondrial uncoupling protein 5-like [Juglans regia]	RecName: Full=Mitochondrial uncoupling protein 5; Short=AtPUMP5; AltName: Full=Mitochondrial dicarboxylate carrier 1;	SubName: Full=mitochondrial uncoupling protein 5-like {ECO:0000313|RefSeq:XP_018820982.1};	Mitochondrial oxoglutarate/malate carrier proteins	PF00153.27:Mitochondrial carrier protein
gene-Jman001G0345400	0	0	0	2.65	1.92	0.94	3.1	4.27	2.77	4.19	3.79	4.24	0	0	0	0.36	0.93	0.6	--	--	--	PREDICTED: proline-rich receptor-like protein kinase PERK2 [Juglans regia]	--	SubName: Full=proline-rich receptor-like protein kinase PERK2 {ECO:0000313|RefSeq:XP_018832013.1};	--	--
gene-Jman001G0346700	2.33	2.89	1.62	1.18	1	2	1.04	1.06	0.89	3.23	3.35	2.97	1.43	0.59	1.32	0.06	0.11	0.64	GO:0043231,intracellular membrane-bounded organelle; GO:0004519,endonuclease activity; GO:0003723,RNA binding; GO:0009451,RNA modification	--	K23541 Ca2+/H+ antiporter, TMEM165/GDT1 family | (RefSeq) pentatricopeptide repeat-containing protein At3g24000, mitochondrial-like (A)	PREDICTED: putative pentatricopeptide repeat-containing protein At3g47840 [Juglans regia]	RecName: Full=Putative pentatricopeptide repeat-containing protein At3g47840;	SubName: Full=putative pentatricopeptide repeat-containing protein At3g47840 {ECO:0000313|RefSeq:XP_018820996.1};	FOG: PPR repeat	PF13041.6:PPR repeat family
gene-Jman001G0347300	3.25	6.39	18	3.97	2.8	1.09	1.79	1.81	2.77	1.94	1.58	1.95	4.45	3.2	3.29	5.54	7.94	7.12	GO:0050664,oxidoreductase activity, acting on NAD(P)H, oxygen as acceptor; GO:0009807,lignan biosynthetic process	ko00943: Isoflavonoid biosynthesis	K13266 pterocarpan reductase [EC:1.23.1.-] | (Kazusa) Lj3g3v3360930.1; - (A)	PREDICTED: isoflavone reductase-like protein [Juglans regia]	RecName: Full=Isoflavone reductase homolog TP7 {ECO:0000305}; EC=1.3.1.- {ECO:0000269|PubMed:12369619}; AltName: Full=Phenylcoumaran benzylic ether reductase TP7 {ECO:0000305}; Short=NtPCBER {ECO:0000305}; AltName: Full=Protein TOBACCO PETAL 7 {ECO:0000305};	SubName: Full=isoflavone reductase-like protein {ECO:0000313|RefSeq:XP_018820986.1};	--	PF05368.13:NmrA-like family
gene-Jman001G0348300	0.61	0.49	0.51	0.18	0.16	1.07	0.2	0.1	0.12	0.18	0.22	0.2	0.51	0.47	0.6	2.47	3.04	2.52	GO:0005886,plasma membrane; GO:0009506,plasmodesma; GO:0043531,ADP binding; GO:0005524,ATP binding; GO:0006952,defense response; GO:0007165,signal transduction	ko04626: Plant-pathogen interaction	K13457 disease resistance protein RPM1 | (RefSeq) disease resistance protein RPM1-like (A)	PREDICTED: putative disease resistance protein At1g50180 [Juglans regia]	RecName: Full=Putative disease resistance protein At1g50180;	SubName: Full=putative disease resistance protein At1g50180 {ECO:0000313|RefSeq:XP_018820974.1, ECO:0000313|RefSeq:XP_018820975.1};	Apoptotic ATPase	PF00931.22:NB-ARC domain
gene-Jman001G0349000	0.55	1.61	1.36	0.14	0.05	0.85	0.04	0.03	0.03	0.14	0.1	0.03	0.38	0.38	0.33	0.3	0.23	0.44	GO:0005886,plasma membrane; GO:0043531,ADP binding; GO:0005524,ATP binding; GO:0006952,defense response; GO:0007165,signal transduction	ko04626: Plant-pathogen interaction	K13459 disease resistance protein RPS2 | (RefSeq) probable disease resistance protein At4g27220 (A)	PREDICTED: probable disease resistance protein At4g27220 [Juglans regia]	RecName: Full=Probable disease resistance protein At4g27220;	SubName: Full=probable disease resistance protein At4g27220 {ECO:0000313|RefSeq:XP_018860067.1};	Apoptotic ATPase	PF00931.22:NB-ARC domain
gene-Jman001G0349100	0.89	2.05	3.26	0.2	0.26	0.67	0.08	0.07	0.06	0.19	0.41	0.35	0.37	0.87	0.87	0.56	0.18	0.34	GO:0005886,plasma membrane; GO:0043531,ADP binding; GO:0005524,ATP binding; GO:0006952,defense response; GO:0007165,signal transduction	ko04626: Plant-pathogen interaction	K13459 disease resistance protein RPS2 | (RefSeq) probable disease resistance protein At4g27220 (A)	PREDICTED: probable disease resistance protein At4g27220 [Juglans regia]	RecName: Full=Probable disease resistance protein At4g27220;	SubName: Full=probable disease resistance protein At4g27220 {ECO:0000313|RefSeq:XP_018860067.1};	Apoptotic ATPase	PF00931.22:NB-ARC domain
gene-Jman001G0349600	33.74	25.51	35.05	20.39	19.72	23.62	10.89	18.98	10.41	13.91	12.75	17.04	3.85	5.88	4.76	9.22	6.17	4.85	GO:0005634,nucleus; GO:0003677,DNA binding; GO:0046872,metal ion binding; GO:0042803,protein homodimerization activity; GO:0006355,regulation of transcription, DNA-templated; GO:0006351,transcription, DNA-templated	ko00965: Betalain biosynthesis	K15777 4,5-DOPA dioxygenase extradiol [EC:1.13.11.-] | (RefSeq) uncharacterized protein LOC110630336 (A)	PREDICTED: zinc-finger homeodomain protein 6 [Juglans regia]	RecName: Full=Zinc-finger homeodomain protein 6; Short=AtZHD6; AltName: Full=Homeobox protein 24; Short=AtHB-24;	SubName: Full=zinc-finger homeodomain protein 6 {ECO:0000313|RefSeq:XP_018815604.1};	--	PF04770.12:ZF-HD protein dimerisation region
gene-Jman001G0350000	1.48	0.6	2.25	0.39	0.51	1.13	18.16	3.1	7.1	2.43	4.06	5.12	88.44	95.85	97.82	125.66	118.69	76.48	--	ko00130: Ubiquinone and other terpenoid-quinone biosynthesis	K14759 isochorismate synthase / 2-succinyl-5-enolpyruvyl-6-hydroxy-3-cyclohexene-1-carboxylate synthase / 2-succinyl-6-hydroxy-2,4-cyclohexadiene-1-carboxylate synthase / O-succinylbenzoate synthase [EC:5.4.4.2 2.2.1.9 4.2.99.20 4.2.1.113] | (RefSeq) protein PHYLLO, chloroplastic (A)	PREDICTED: epoxide hydrolase 3-like [Juglans regia]	--	SubName: Full=epoxide hydrolase 3-like {ECO:0000313|RefSeq:XP_018840032.1};	Predicted hydrolase/acyltransferase (alpha/beta hydrolase superfamily)	PF00561.20:alpha/beta hydrolase fold
gene-Jman001G0351700	0.43	0.46	1.38	0.77	0.57	0.85	0.2	0.33	0.26	0.18	0.57	0.18	0.73	0.52	0.55	1.62	2.16	1.34	GO:0016021,integral component of membrane; GO:0005886,plasma membrane; GO:0005524,ATP binding; GO:0004674,protein serine/threonine kinase activity	ko04016: MAPK signaling pathway - plant; ko04626: Plant-pathogen interaction	K13420 LRR receptor-like serine/threonine-protein kinase FLS2 [EC:2.7.11.1] | (RefSeq) putative receptor-like protein kinase At3g47110 (A)	PREDICTED: probable LRR receptor-like serine/threonine-protein kinase At3g47570 [Juglans regia]	RecName: Full=Probable LRR receptor-like serine/threonine-protein kinase At3g47570; EC=2.7.11.1; Flags: Precursor;	SubName: Full=probable LRR receptor-like serine/threonine-protein kinase At3g47570 {ECO:0000313|RefSeq:XP_018826376.1};	--	PF13855.6:Leucine rich repeat
gene-Jman001G0358000	4.7	3.6	7.77	2.41	1.77	4.16	2	2.28	2.93	1.54	2.02	2.02	0.46	0.75	0.33	0.35	0.41	0.48	GO:0016021,integral component of membrane	--	--	PREDICTED: UPF0496 protein At4g34320-like [Juglans regia]	RecName: Full=UPF0496 protein At4g34320;	SubName: Full=UPF0496 protein At4g34320-like {ECO:0000313|RefSeq:XP_018826466.1};	--	PF05055.12:Protein of unknown function (DUF677)
gene-Jman001G0358500	16.74	18.28	22.6	29.98	32.34	21.57	73.81	33.74	87.38	26.66	42.28	26.26	60.21	112.7	58.97	144.91	109.9	59.4	GO:0016021,integral component of membrane; GO:0005743,mitochondrial inner membrane; GO:0005262,calcium channel activity; GO:0015292,uniporter activity	--	K20858 calcium uniporter protein, mitochondrial | (RefSeq) calcium uniporter protein 2, mitochondrial-like (A)	PREDICTED: calcium uniporter protein 2, mitochondrial-like [Juglans regia]	RecName: Full=Calcium uniporter protein 2, mitochondrial; Flags: Precursor;	SubName: Full=calcium uniporter protein 2, mitochondrial-like {ECO:0000313|RefSeq:XP_018826484.1};	Uncharacterized conserved protein	PF04678.13:Mitochondrial calcium uniporter
gene-Jman001G0359800	7.28	10.04	10.11	1.15	1.82	1.35	1.21	1.05	0.93	1.96	2.22	1.54	0.51	0.48	0.38	11.98	15.2	2.17	GO:0005634,nucleus; GO:0003677,DNA binding; GO:0003700,DNA-binding transcription factor activity; GO:0009965,leaf morphogenesis; GO:0006351,transcription, DNA-templated	--	--	PREDICTED: BEL1-like homeodomain protein 4 [Juglans regia]	RecName: Full=BEL1-like homeodomain protein 2; Short=BEL1-like protein 2; AltName: Full=Protein SAWTOOTH 1;	SubName: Full=BEL1-like homeodomain protein 4 {ECO:0000313|RefSeq:XP_018826438.1};	Transcription factor MEIS1 and related HOX domain proteins	PF07526.11:Associated with HOX
gene-Jman001G0360000	6.55	4.88	14.83	5.96	6.69	3.74	2.72	3.48	2.45	4.95	5.9	5.65	7.81	8.61	7.49	13.44	12	8.2	GO:0005694,chromosome; GO:0005634,nucleus; GO:0003700,DNA-binding transcription factor activity; GO:0018024,histone-lysine N-methyltransferase activity; GO:0043565,sequence-specific DNA binding; GO:0008270,zinc ion binding; GO:0006338,chromatin remodeling; GO:0006342,chromatin silencing; GO:0034968,histone lysine methylation; GO:1900109,regulation of histone H3-K9 dimethylation	ko00310: Lysine degradation	K11420 euchromatic histone-lysine N-methyltransferase [EC:2.1.1.43] | (RefSeq) histone-lysine N-methyltransferase, H3 lysine-9 specific SUVH4-like (A)	PREDICTED: histone-lysine N-methyltransferase SUVR5-like isoform X1 [Juglans regia]	RecName: Full=Histone-lysine N-methyltransferase SUVR5; EC=2.1.1.43; AltName: Full=C2H2 zinc finger-SET histone methyltransferase; Short=Protein C2H2 SET; AltName: Full=Protein SET DOMAIN GROUP 6; AltName: Full=Suppressor of variegation 3-9-related protein 5; Short=Su(var)3-9-related protein 5;	SubName: Full=histone-lysine N-methyltransferase SUVR5-like isoform X1 {ECO:0000313|RefSeq:XP_018826472.1, ECO:0000313|RefSeq:XP_018826473.1};	FOG: Zn-finger	PF18868.1:Zinc finger C2H2-type, 3 repeats
gene-Jman001G0360100	3.61	3.45	3.48	1.58	1.51	1.61	0.85	2.3	0.76	1.96	2.35	2.8	0.36	0.89	0.67	0.27	0.4	0.52	--	--	--	PREDICTED: uncharacterized protein LOC108995260 isoform X1 [Juglans regia]	--	SubName: Full=uncharacterized protein LOC108995260 isoform X1 {ECO:0000313|RefSeq:XP_018826335.1, ECO:0000313|RefSeq:XP_018826336.1};	--	PF04784.14:Protein of unknown function, DUF547
gene-Jman001G0360200	35.12	31.65	47.07	44.51	33.5	32.36	83.96	36.36	98.35	29.51	28.36	27.86	4.77	8.47	4.93	0.47	0.57	2.22	--	ko04016: MAPK signaling pathway - plant; ko04075: Plant hormone signal transduction; ko04626: Plant-pathogen interaction	K13449 pathogenesis-related protein 1 | (RefSeq) pathogenesis-related protein 1-like (A)	PREDICTED: STS14 protein [Juglans regia]	RecName: Full=STS14 protein; Flags: Precursor;	SubName: Full=STS14 protein {ECO:0000313|RefSeq:XP_018826334.1};	Defense-related protein containing SCP domain	PF00188.26:Cysteine-rich secretory protein family
gene-Jman001G0360300	16.74	15.48	24.73	26.76	22.8	34.1	7.77	13.27	6.79	13.89	16.42	12.86	9.93	19.34	16.98	1.79	1.35	2.26	--	--	--	PREDICTED: uncharacterized protein LOC108995310 [Juglans regia]	--	SubName: Full=uncharacterized protein LOC108995310 {ECO:0000313|RefSeq:XP_018826393.1};	--	PF14009.6:Domain of unknown function (DUF4228)
gene-Jman001G0362500	2.79	2.47	2.55	3.31	3.3	3.15	1.16	1.68	1.59	2.78	3.4	4.53	2.4	1.42	1.28	0.49	0.18	0.17	GO:0048046,apoplast; GO:0005618,cell wall; GO:0030145,manganese ion binding; GO:0045735,nutrient reservoir activity	ko00450: Selenocompound metabolism	K00384 thioredoxin reductase (NADPH) [EC:1.8.1.9] | (RefSeq) thioredoxin reductase 1-like (A)	PREDICTED: germin-like protein subfamily 1 member 7 [Juglans regia]	RecName: Full=Germin-like protein subfamily 1 member 15; Flags: Precursor;	SubName: Full=germin-like protein subfamily 1 member 7 {ECO:0000313|RefSeq:XP_018859634.1};	--	PF00190.22:Cupin
gene-Jman001G0363500	1.62	0.23	7.9	0.45	1.09	0.5	3.65	3.23	3.53	1.35	1.3	1.42	16.95	41.15	19.75	19.79	18.47	3.79	GO:0005576,extracellular region; GO:0016788,hydrolase activity, acting on ester bonds; GO:0016042,lipid catabolic process	ko00561: Glycerolipid metabolism	K00679 phospholipid:diacylglycerol acyltransferase [EC:2.3.1.158] | (RefSeq) hypothetical protein (A)	PREDICTED: GDSL esterase/lipase At2g23540-like [Juglans regia]	RecName: Full=GDSL esterase/lipase At2g23540; EC=3.1.1.-; AltName: Full=Extracellular lipase At2g23540; Flags: Precursor;	SubName: Full=GDSL esterase/lipase At2g23540-like {ECO:0000313|RefSeq:XP_018826353.1};	--	PF00657.22:GDSL-like Lipase/Acylhydrolase
gene-Jman001G0364600	0.45	0.22	0.11	0.15	0.33	0.32	3.37	0.25	1.01	2.08	1.88	1.36	0.22	0.39	0.22	0.08	0.1	0.06	GO:0005576,extracellular region; GO:0005507,copper ion binding; GO:0016491,oxidoreductase activity	ko00053: Ascorbate and aldarate metabolism	K00423 L-ascorbate oxidase [EC:1.10.3.3] | (RefSeq) L-ascorbate oxidase homolog (A)	Copper-resistance protein [Trema orientalis]	RecName: Full=L-ascorbate oxidase homolog; EC=1.10.3.-; Flags: Precursor;	SubName: Full=L-ascorbate oxidase homolog {ECO:0000313|RefSeq:XP_018826398.1};	Multicopper oxidases	PF07732.15:Multicopper oxidase
gene-Jman001G0367500	0.83	0.4	1.98	0.61	0.75	0.92	1.81	2.46	2.34	0.31	0.27	0.29	1.61	1.59	1.55	2.34	1.54	0.73	GO:0043531,ADP binding; GO:0005524,ATP binding; GO:0006952,defense response	ko04075: Plant hormone signal transduction	K13415 protein brassinosteroid insensitive 1 [EC:2.7.10.1 2.7.11.1] | (RefSeq) uncharacterized protein LOC103413440 isoform X1 (A)	PREDICTED: probable disease resistance protein At5g66900 isoform X3 [Juglans regia]	RecName: Full=Probable disease resistance protein At5g66900;	SubName: Full=probable disease resistance protein At5g66900 isoform X3 {ECO:0000313|RefSeq:XP_018806548.1};	--	PF05659.11:Arabidopsis broad-spectrum mildew resistance protein RPW8
gene-Jman001G0368800	4.28	6.86	4.13	5.28	4.48	7.26	2.12	3.45	2.14	3.47	3.7	5.02	1.86	2.54	1.5	1.15	1.6	1.91	GO:0005737,cytoplasm; GO:0016020,membrane; GO:0047372,acylglycerol lipase activity; GO:0004620,phospholipase activity; GO:0006952,defense response; GO:0016042,lipid catabolic process	--	--	PREDICTED: patatin-like protein 2 [Juglans regia]	RecName: Full=Patatin-like protein 2; Short=OsPLP2; EC=3.1.1.-;	SubName: Full=patatin-like protein 2 {ECO:0000313|RefSeq:XP_018812912.1};	Ca2+-independent phospholipase A2	PF01734.22:Patatin-like phospholipase
gene-Jman001G0371700	6.75	21.06	29.02	2.34	2.18	1.79	2.62	1.71	2.65	3.82	3.16	2.85	9.51	14.6	12.37	14.97	10.1	6.55	GO:0005634,nucleus; GO:0003700,DNA-binding transcription factor activity; GO:0043565,sequence-specific DNA binding; GO:0006351,transcription, DNA-templated	--	K09419 heat shock transcription factor, other eukaryote | (RefSeq) heat shock factor protein HSF24-like (A)	PREDICTED: heat shock factor protein HSF24-like [Juglans regia]	RecName: Full=Heat shock factor protein HSF24; AltName: Full=Heat shock transcription factor 24; Short=HSTF 24; AltName: Full=Heat stress transcription factor;	SubName: Full=heat shock factor protein HSF24-like {ECO:0000313|RefSeq:XP_018811267.1};	Heat shock transcription factor	PF00447.17:HSF-type DNA-binding
gene-Jman001G0372200	11.7	9.44	8.41	14.21	14.33	20.64	21.35	17.57	21.1	22.68	17.75	15.25	5.98	6.96	5.32	2.29	2.63	3.18	--	--	--	PREDICTED: uncharacterized protein LOC109009083 [Juglans regia]	--	SubName: Full=uncharacterized protein LOC109009083 {ECO:0000313|RefSeq:XP_018844976.1};	--	--
gene-Jman001G0372600	3.24	4.56	6.47	5.82	4.18	4.39	13.76	6.14	16.01	2.96	3.33	3.46	3.96	4.94	4.35	6.13	6.15	3.33	GO:0005737,cytoplasm; GO:0008970,phospholipase A1 activity; GO:0016042,lipid catabolic process	ko00564: Glycerophospholipid metabolism; ko00592: alpha-Linolenic acid metabolism	K16818 phospholipase A1 [EC:3.1.1.32] | (RefSeq) phospholipase A(1) DAD1, chloroplastic-like (A)	PREDICTED: uncharacterized protein LOC109009086 [Juglans regia]	RecName: Full=Phospholipase A1-IIalpha; EC=3.1.1.-;	SubName: Full=uncharacterized protein LOC109009086 {ECO:0000313|RefSeq:XP_018844980.1};	Predicted lipase	PF01764.25:Lipase (class 3)
gene-Jman001G0373100	1.12	3.6	1.55	0.32	0.37	0.51	0.34	0.35	0.41	0.82	0.77	0.73	3.24	7.35	2.83	0.6	0.59	0.53	GO:0005737,cytoplasm; GO:0005634,nucleus; GO:0005524,ATP binding; GO:0004709,MAP kinase kinase kinase activity; GO:0004674,protein serine/threonine kinase activity; GO:0004702,NA; GO:0009738,abscisic acid-activated signaling pathway; GO:0032147,activation of protein kinase activity; GO:0007346,regulation of mitotic cell cycle; GO:0009737,response to abscisic acid; GO:0006970,response to osmotic s…	ko04016: MAPK signaling pathway - plant	K20716 mitogen-activated protein kinase kinase kinase 17/18 | (RefSeq) mitogen-activated protein kinase kinase kinase A-like (A)	PREDICTED: mitogen-activated protein kinase kinase kinase YODA-like [Juglans regia]	RecName: Full=Mitogen-activated protein kinase kinase kinase 17 {ECO:0000303|PubMed:25720833}; EC=2.7.11.25 {ECO:0000250|UniProtKB:Q9ZVP5, ECO:0000255|PROSITE-ProRule:PRU00159};	SubName: Full=mitogen-activated protein kinase kinase kinase YODA-like {ECO:0000313|RefSeq:XP_018844984.1};	MEKK and related serine/threonine protein kinases	PF00069.25:Protein kinase domain
gene-Jman001G0373800	10.13	6.99	3.08	23.75	27.59	23.8	26.28	31.24	30.6	9.24	8.05	8.95	3.45	5.08	4.49	2.83	2.92	2.65	GO:0005634,nucleus; GO:0003677,DNA binding; GO:0003700,DNA-binding transcription factor activity; GO:0046983,protein dimerization activity; GO:0048440,carpel development; GO:0007623,circadian rhythm; GO:0010154,fruit development; GO:0010187,negative regulation of seed germination; GO:0009409,response to cold; GO:0010114,response to red light; GO:0006351,transcription, DNA-templated	ko04075: Plant hormone signal transduction; ko04712: Circadian rhythm - plant	K12126 phytochrome-interacting factor 3 | (RefSeq) uncharacterized protein LOC112275291 isoform X1 (A)	PREDICTED: transcription factor SPATULA-like isoform X1 [Juglans regia]	RecName: Full=Transcription factor SPATULA; AltName: Full=Basic helix-loop-helix protein 24; Short=AtbHLH24; Short=bHLH 24; AltName: Full=Transcription factor EN 99; AltName: Full=bHLH transcription factor bHLH024;	SubName: Full=transcription factor SPATULA-like isoform X1 {ECO:0000313|RefSeq:XP_018844989.1};	--	PF00010.26:Helix-loop-helix DNA-binding domain
gene-Jman001G0374300	17.43	6.47	10.81	0.59	2.12	1.36	8.07	3.56	10.76	7.7	5.36	7.95	1.94	1.33	1.29	2	3.22	4.9	GO:0016747,transferase activity, transferring acyl groups other than amino-acyl groups	--	K19747 BAHD acyltransferase [EC:2.3.1.-] | (RefSeq) BAHD acyltransferase DCR (A)	PREDICTED: uncharacterized acetyltransferase At3g50280-like [Juglans regia]	RecName: Full=Uncharacterized acetyltransferase At3g50280; EC=2.3.1.-;	SubName: Full=uncharacterized acetyltransferase At3g50280-like {ECO:0000313|RefSeq:XP_018844964.1};	--	PF02458.15:Transferase family
gene-Jman001G0375000	3.08	2.64	2.13	0.84	1.31	1.46	0.73	0.99	0.88	1.62	1.84	2.49	1.25	2.45	1.07	0.36	0.24	1.29	GO:0055028,cortical microtubule; GO:0005737,cytoplasm; GO:0005524,ATP binding; GO:0008017,microtubule binding; GO:0003777,microtubule motor activity; GO:0071555,cell wall organization; GO:0007018,microtubule-based movement	--	K18806 kinesin family member 7 | (RefSeq) predicted protein (A)	PREDICTED: kinesin-like protein KIN-4A isoform X1 [Juglans regia]	RecName: Full=Kinesin-like protein KIN-4A {ECO:0000305}; AltName: Full=GhKINESIN-4A {ECO:0000303|PubMed:25600279};	SubName: Full=kinesin-like protein KIN-4A isoform X1 {ECO:0000313|RefSeq:XP_018845010.1};	Kinesin-like protein	PF00225.23:Kinesin motor domain
gene-Jman001G0375100	13.48	6.3	14.86	0.7	2.13	1.71	6.4	2.73	8.99	5.67	3.88	7.8	7.52	4.01	7.14	76.91	116.38	60.82	GO:0005794,Golgi apparatus; GO:0000139,Golgi membrane; GO:0016021,integral component of membrane; GO:0009834,plant-type secondary cell wall biogenesis; GO:0045492,xylan biosynthetic process	--	K18801 glucuronoxylan 4-O-methyltransferase [EC:2.1.1.112] | (RefSeq) hypothetical protein (A)	PREDICTED: protein IRX15-LIKE [Juglans regia]	RecName: Full=Protein IRX15-LIKE;	SubName: Full=protein IRX15-LIKE {ECO:0000313|RefSeq:XP_018845015.1};	--	PF04669.13:Polysaccharide biosynthesis
gene-Jman001G0378400	0.44	0.34	0.33	7.18	7.26	1.19	0.2	0.21	0.11	13.1	12.64	14.68	15.5	1.47	12.86	1.98	1.58	2.36	GO:0004190,aspartic-type endopeptidase activity; GO:0004519,endonuclease activity; GO:0046872,metal ion binding; GO:0003676,nucleic acid binding; GO:0003964,RNA-directed DNA polymerase activity; GO:0015074,DNA integration; GO:0006310,DNA recombination	--	K11593 eukaryotic translation initiation factor 2C | (RefSeq) protein argonaute 1A-like (A)	PREDICTED: uncharacterized protein LOC109021730, partial [Juglans regia]	RecName: Full=Retrovirus-related Pol polyprotein from transposon RE1; AltName: Full=Retro element 1 {ECO:0000303|PubMed:10689195}; Short=AtRE1 {ECO:0000303|PubMed:10689195}; Includes: RecName: Full=Protease RE1; EC=3.4.23.-; Includes: RecName: Full=Reverse transcriptase RE1; EC=2.7.7.49; Includes: RecName: Full=Endonuclease RE1;	SubName: Full=uncharacterized protein LOC109021730 {ECO:0000313|RefSeq:XP_018859985.1};	FOG: Transposon-encoded proteins with TYA, reverse transcriptase, integrase domains in various combinations	PF14223.6:gag-polypeptide of LTR copia-type
gene-Jman001G0381000	3.35	8.94	17.09	2.74	3.06	2.35	1.38	2.16	1.55	2.75	2.51	2.7	6.69	3.29	9	1.3	2.8	5.72	GO:0046872,metal ion binding; GO:0004722,protein serine/threonine phosphatase activity	--	K01102 pyruvate dehydrogenase phosphatase [EC:3.1.3.43] | (RefSeq) probable protein phosphatase 2C 63 (A)	PREDICTED: probable protein phosphatase 2C 63 [Juglans regia]	RecName: Full=Probable protein phosphatase 2C 63; Short=AtPP2C63; EC=3.1.3.16;	SubName: Full=probable protein phosphatase 2C 63 {ECO:0000313|RefSeq:XP_018851653.1};	Protein phosphatase 2C/pyruvate dehydrogenase (lipoamide) phosphatase	PF00481.21:Protein phosphatase 2C
gene-Jman001G0382500	10.13	18.24	30.86	8	2.85	7.91	0.81	2.1	1.09	2.3	1.95	2.54	0.72	0.77	0.86	0.35	0.12	0.34	--	--	--	PREDICTED: uncharacterized protein LOC108988674 [Juglans regia]	--	SubName: Full=uncharacterized protein LOC108988674 {ECO:0000313|RefSeq:XP_018817542.1, ECO:0000313|RefSeq:XP_018817543.1, ECO:0000313|RefSeq:XP_018817544.1};	--	--
gene-Jman001G0382700	4.32	5.07	7.48	1.96	2.31	2.78	2.8	2.3	2.66	1.68	2.83	2.86	3.18	4.6	3.49	0.89	0.57	1.37	--	--	--	PREDICTED: uncharacterized protein LOC108982342 isoform X1 [Juglans regia]	--	SubName: Full=uncharacterized protein LOC108982342 isoform X1 {ECO:0000313|RefSeq:XP_018809227.1};	--	PF12767.7:Transcriptional regulator of RNA polII, SAGA, subunit
gene-Jman001G0383500	1.05	0.53	7.6	0.08	0.04	0.07	0.04	0	0.07	4.57	3.59	3.49	0.85	1.67	0.72	2.42	1.21	0.65	GO:0008080,N-acetyltransferase activity; GO:0016747,transferase activity, transferring acyl groups other than amino-acyl groups; GO:0006473,protein acetylation	--	--	PREDICTED: probable N-acetyltransferase HLS1 [Juglans regia]	RecName: Full=Probable N-acetyltransferase HLS1-like; EC=2.3.1.-;	SubName: Full=probable N-acetyltransferase HLS1 {ECO:0000313|RefSeq:XP_018860413.1};	--	PF00583.25:Acetyltransferase (GNAT) family
gene-Jman001G0387100	5.48	9.5	7.51	4.72	4.77	2.11	1.69	2.54	2.38	6.61	8.45	6.7	16.47	23.34	16.05	155.91	130.41	63.06	GO:0005634,nucleus; GO:0016597,amino acid binding	--	--	PREDICTED: ACT domain-containing protein ACR1 [Juglans regia]	RecName: Full=ACT domain-containing protein ACR1 {ECO:0000305}; AltName: Full=Protein ACT DOMAIN REPEATS 1 {ECO:0000303|PubMed:12481063};	SubName: Full=ACT domain-containing protein ACR1 {ECO:0000313|RefSeq:XP_018813550.1};	--	PF01842.25:ACT domain
gene-Jman001G0387400	4.2	3.08	3.97	4.32	3.78	5.41	6.8	15.51	8.46	2.12	1.71	2.1	4.63	6.29	2.9	9.56	11.42	2.22	GO:0005634,nucleus; GO:0003700,DNA-binding transcription factor activity; GO:0046982,protein heterodimerization activity; GO:0043565,sequence-specific DNA binding; GO:0044212,transcription regulatory region DNA binding; GO:0009845,seed germination; GO:0006351,transcription, DNA-templated	--	K09060 plant G-box-binding factor | (RefSeq) G-box-binding factor 1-like (A)	PREDICTED: basic leucine zipper 43-like [Juglans regia]	RecName: Full=bZIP transcription factor 44 {ECO:0000305}; Short=AtbZIP44 {ECO:0000303|PubMed:11906833};	SubName: Full=basic leucine zipper 43-like {ECO:0000313|RefSeq:XP_018837265.1};	--	PF00170.21:bZIP transcription factor
gene-Jman001G0387900	4.15	3.9	3.13	14.11	15.81	14.23	11.35	16.69	9.44	5.89	5.92	4.97	1	1.61	1.05	0.37	0.73	1.68	GO:0005634,nucleus; GO:0003677,DNA binding; GO:0003700,DNA-binding transcription factor activity; GO:0043565,sequence-specific DNA binding; GO:0030154,cell differentiation; GO:0009908,flower development; GO:0019760,glucosinolate metabolic process; GO:0010492,maintenance of shoot apical meristem identity; GO:0042127,regulation of cell proliferation; GO:0006351,transcription, DNA-templated	--	K09285 AP2-like factor, ANT lineage | (RefSeq) AP2-like ethylene-responsive transcription factor ANT (A)	PREDICTED: AP2-like ethylene-responsive transcription factor ANT [Juglans regia]	RecName: Full=AP2-like ethylene-responsive transcription factor ANT; AltName: Full=Complementing a protein kinase C mutant protein 1; AltName: Full=Protein AINTEGUMENTA; AltName: Full=Protein DRAGON; AltName: Full=Protein OVULE MUTANT;	SubName: Full=AP2-like ethylene-responsive transcription factor ANT {ECO:0000313|RefSeq:XP_018837269.1};	--	PF00847.20:AP2 domain
gene-Jman002G0000700	0.13	0.14	2.77	0.64	0.52	0.55	1.97	1.04	2.66	0.37	0.43	0.15	0	0.35	0.05	12.08	11.99	0.86	GO:0005737,cytoplasm; GO:0046914,transition metal ion binding; GO:0046916,cellular transition metal ion homeostasis; GO:0030001,metal ion transport	ko04626: Plant-pathogen interaction	K13459 disease resistance protein RPS2 | (RefSeq) probable disease resistance protein At5g63020 (A)	PREDICTED: uncharacterized protein LOC109000753 [Juglans regia]	RecName: Full=Heavy metal-associated isoprenylated plant protein 16 {ECO:0000303|PubMed:21072340, ECO:0000303|PubMed:23368984}; Short=AtHIP16 {ECO:0000303|PubMed:21072340, ECO:0000303|PubMed:23368984}; AltName: Full=Farnesylated protein 4 {ECO:0000303|PubMed:8837031}; Short=AtFP4 {ECO:0000303|PubMed:8837031}; Flags: Precursor;	SubName: Full=uncharacterized protein LOC109000753 {ECO:0000313|RefSeq:XP_018833288.1};	--	--
gene-Jman002G0002500	0.92	0.67	0.82	2.51	2.36	1.28	0.46	0.32	0.73	3.52	3.87	2.68	0.41	0.63	0.64	1.33	1.29	0.32	GO:0005829,cytosol; GO:0005634,nucleus; GO:0005681,spliceosomal complex; GO:0003729,mRNA binding; GO:0006397,mRNA processing; GO:0051028,mRNA transport; GO:1901000,regulation of response to salt stress; GO:2000070,regulation of response to water deprivation; GO:0008380,RNA splicing; GO:0010228,vegetative to reproductive phase transition of meristem	ko03040: Spliceosome	K12741 heterogeneous nuclear ribonucleoprotein A1/A3 | (RefSeq) heterogeneous nuclear ribonucleoproteins A2/B1-like (A)	heterogeneous nuclear ribonucleoprotein 1 [Quercus suber]	RecName: Full=Heterogeneous nuclear ribonucleoprotein 1; Short=hnRNP1;	SubName: Full=Uncharacterized protein {ECO:0000313|EMBL:KRH17717.1, ECO:0000313|EnsemblPlants:GLYMA13G11650.1};	FOG: RRM domain	PF00076.22:RNA recognition motif. (a.k.a. RRM, RBD, or RNP domain)
gene-Jman002G0005900	2.12	1.77	6.62	1.9	1.88	1.39	1.08	1.29	1.14	1.42	1.34	1.05	14.33	1.59	7.68	35.72	38.26	31.47	GO:0003677,DNA binding; GO:0046872,metal ion binding; GO:0004518,nuclease activity; GO:0003723,RNA binding	--	--	PREDICTED: zinc finger CCCH domain-containing protein 18 isoform X1 [Juglans regia]	RecName: Full=Zinc finger CCCH domain-containing protein 18; Short=AtC3H18; EC=3.1.-.-;	SubName: Full=zinc finger CCCH domain-containing protein 18 isoform X1 {ECO:0000313|RefSeq:XP_018841842.1, ECO:0000313|RefSeq:XP_018841843.1, ECO:0000313|RefSeq:XP_018841844.1};	--	PF12872.7:OST-HTH/LOTUS domain
gene-Jman002G0009600	243.21	56.57	62.95	27.7	17.59	30.49	9.62	24.75	10.7	54.1	32.61	84.63	4.7	4.88	3.18	11.55	9.68	4.32	--	--	--	PREDICTED: fruit protein pKIWI501-like [Juglans regia]	--	SubName: Full=fruit protein pKIWI501-like {ECO:0000313|RefSeq:XP_018849927.1};	--	--
gene-Jman002G0009700	1.07	0.95	0.6	2.2	2.04	2.28	1.03	2.53	1.23	3.35	3.75	5.89	4.34	3.8	3.65	189.54	150.68	43.76	GO:0005737,cytoplasm; GO:0005096,GTPase activator activity; GO:0005094,Rho GDP-dissociation inhibitor activity; GO:0009932,cell tip growth; GO:0010053,root epidermal cell differentiation	--	K12462 Rho GDP-dissociation inhibitor | (RefSeq) rho GDP-dissociation inhibitor 1-like (A)	PREDICTED: rho GDP-dissociation inhibitor 1-like [Juglans regia]	RecName: Full=Rho GDP-dissociation inhibitor 1; Short=AtRhoGDI1; Short=Rho GDI-1;	SubName: Full=rho GDP-dissociation inhibitor 1-like {ECO:0000313|RefSeq:XP_018849930.1};	Rho GDP-dissociation inhibitor	PF02115.17:RHO protein GDP dissociation inhibitor
gene-Jman002G0010000	399.85	612	520.13	7.92	5.79	14.52	1.92	1.94	2.58	29.28	31.32	17.34	25.62	9.33	10.69	0.13	0.33	2.51	GO:0005618,cell wall; GO:0005576,extracellular region; GO:0071555,cell wall organization; GO:0006952,defense response; GO:0009607,response to biotic stimulus	--	--	PREDICTED: glycine-rich protein-like isoform X1 [Juglans regia]	RecName: Full=Glycine-rich protein; Flags: Precursor;	SubName: Full=glycine-rich protein-like isoform X1 {ECO:0000313|RefSeq:XP_018849934.1};	--	PF07172.11:Glycine rich protein family
gene-Jman002G0012700	25.86	16.7	20.23	7.87	7.26	7.83	5.93	3.63	4.52	24.69	24.02	23.08	21.33	27.9	24.48	0.52	1.26	11.55	GO:0005576,extracellular region; GO:0016788,hydrolase activity, acting on ester bonds; GO:0016042,lipid catabolic process	--	K10691 E3 ubiquitin-protein ligase UBR4 [EC:2.3.2.27] | (RefSeq) LOC109762802; auxin transport protein BIG (A)	PREDICTED: GDSL esterase/lipase At2g42990-like [Juglans regia]	RecName: Full=GDSL esterase/lipase At2g42990; EC=3.1.1.-; AltName: Full=Extracellular lipase At2g42990; Flags: Precursor;	SubName: Full=GDSL esterase/lipase At2g42990-like {ECO:0000313|RefSeq:XP_018849958.1};	--	PF00657.22:GDSL-like Lipase/Acylhydrolase
gene-Jman002G0012900	42.4	32.85	37.91	57.79	59.78	36.01	137.71	48.33	133.63	108.61	127.72	124.55	301.13	367.34	323.28	36.93	56.82	138.81	GO:0005576,extracellular region; GO:0016788,hydrolase activity, acting on ester bonds; GO:0016042,lipid catabolic process	--	K10691 E3 ubiquitin-protein ligase UBR4 [EC:2.3.2.27] | (RefSeq) LOC109762802; auxin transport protein BIG (A)	PREDICTED: GDSL esterase/lipase At2g04570-like [Juglans regia]	RecName: Full=GDSL esterase/lipase At2g04570; EC=3.1.1.-; AltName: Full=Extracellular lipase At2g04570; Flags: Precursor;	SubName: Full=GDSL esterase/lipase At2g04570-like {ECO:0000313|RefSeq:XP_018850068.1};	--	PF00657.22:GDSL-like Lipase/Acylhydrolase
gene-Jman002G0016000	8.13	6.32	11.02	13.47	13.08	12.25	17.06	16.23	14.59	10.93	10.62	12.32	13.5	11.19	11.2	19.6	18.75	19.32	--	--	K03386 peroxiredoxin (alkyl hydroperoxide reductase subunit C) [EC:1.11.1.15] | (RefSeq) 2-Cys peroxiredoxin BAS1, chloroplastic (A)	PREDICTED: uncharacterized protein LOC108996014 [Juglans regia]	--	SubName: Full=uncharacterized protein LOC108996014 {ECO:0000313|RefSeq:XP_018827274.1};	--	PF06101.11:Vacuolar protein sorting-associated protein 62
gene-Jman002G0016700	12.26	3.58	6.57	0.83	2.65	2.03	5.74	1.91	8.44	3.82	2.3	7.03	33.5	6.1	21.23	143.13	242.01	172.17	GO:0005794,Golgi apparatus; GO:0016021,integral component of membrane; GO:0005886,plasma membrane; GO:0016760,cellulose synthase (UDP-forming) activity; GO:0016759,cellulose synthase activity; GO:0046872,metal ion binding; GO:0071555,cell wall organization; GO:0030244,cellulose biosynthetic process; GO:0042742,defense response to bacterium; GO:0050832,defense response to fungus; GO:0009833,plant-…	--	K10999 cellulose synthase A [EC:2.4.1.12] | (RefSeq) cellulose synthase A catalytic subunit 4 [UDP-forming]-like (A)	BnaA06g36370D [Brassica napus]	RecName: Full=Cellulose synthase A catalytic subunit 4 [UDP-forming]; Short=AtCesA4; EC=2.4.1.12; AltName: Full=Protein IRREGULAR XYLEM 5; Short=AtIRX5;	RecName: Full=Cellulose synthase {ECO:0000256|RuleBase:RU361116}; EC=2.4.1.12 {ECO:0000256|RuleBase:RU361116};	--	PF03552.14:Cellulose synthase
gene-Jman002G0019600	11.75	12.25	12.19	5.48	3.04	7.47	0.84	1.36	1.01	7.31	5.19	7.12	0.21	0.34	0.18	0.13	0.06	0.05	GO:0005634,nucleus; GO:0007275,multicellular organism development; GO:0006355,regulation of transcription, DNA-templated; GO:0006351,transcription, DNA-templated	ko04075: Plant hormone signal transduction	K14494 DELLA protein | (RefSeq) DELLA protein GAI (A)	PREDICTED: protein SCARECROW-like isoform X1 [Juglans regia]	RecName: Full=Protein SCARECROW; AltName: Full=PsSCR;	SubName: Full=protein SCARECROW-like isoform X1 {ECO:0000313|RefSeq:XP_018827109.1};	--	PF03514.14:GRAS domain family
gene-Jman002G0022700	0.82	0.19	0.95	0.14	0.05	0.03	0.25	0.42	0.14	0.27	0.08	0.14	2.94	0.06	2.36	2.83	4.26	0.49	GO:0005794,Golgi apparatus; GO:0005887,integral component of plasma membrane; GO:0016020,membrane; GO:0005634,nucleus; GO:0005886,plasma membrane; GO:0009506,plasmodesma; GO:0005773,vacuole; GO:0005315,inorganic phosphate transmembrane transporter activity; GO:0015293,symporter activity; GO:0006817,phosphate ion transport; GO:0009737,response to abscisic acid	--	K08176 MFS transporter, PHS family, inorganic phosphate transporter | (RefSeq) inorganic phosphate transporter 1-4-like (A)	PREDICTED: inorganic phosphate transporter 1-4-like [Juglans regia]	RecName: Full=Inorganic phosphate transporter 1-4; Short=AtPht1;4; AltName: Full=H(+)/Pi cotransporter;	SubName: Full=inorganic phosphate transporter 1-4-like {ECO:0000313|RefSeq:XP_018827352.1};	Inorganic phosphate transporter	PF00083.24:Sugar (and other) transporter
gene-Jman002G0024200	41.07	38.49	18.34	5.57	4.97	18.66	15.93	15.05	17.57	7.09	10.82	8.51	22.87	16.04	12.32	36.44	38.13	43.01	--	--	--	PREDICTED: uncharacterized protein LOC108996007 [Juglans regia]	--	SubName: Full=uncharacterized protein LOC108996007 {ECO:0000313|RefSeq:XP_018827264.1};	--	PF05514.11:HR-like lesion-inducing
gene-Jman002G0025200	4.6	6.26	2.18	9.53	8.42	14.72	22.75	18.35	29.44	4.71	5.19	4.18	409.58	187.99	521.42	5.95	10.8	11	--	--	--	--	--	--	--	--
gene-Jman002G0030000	1.54	1.24	2.8	5.09	5.54	4.23	4.67	1.71	6.66	5.65	5.3	4.44	0.79	1.77	1.02	0.32	0.27	0.36	GO:0009507,chloroplast; GO:0047714,galactolipase activity; GO:0008970,phospholipase A1 activity; GO:0004806,triglyceride lipase activity; GO:0016042,lipid catabolic process	ko00564: Glycerophospholipid metabolism; ko00592: alpha-Linolenic acid metabolism	K16818 phospholipase A1 [EC:3.1.1.32] | (RefSeq) phospholipase A(1) DAD1, chloroplastic (A)	PREDICTED: phospholipase A1-Igamma1, chloroplastic-like [Juglans regia]	RecName: Full=Phospholipase A1-Igamma1, chloroplastic; EC=3.1.1.-; Flags: Precursor;	SubName: Full=phospholipase A1-Igamma1, chloroplastic-like {ECO:0000313|RefSeq:XP_018827165.1};	Predicted lipase	PF01764.25:Lipase (class 3)
gene-Jman002G0030600	1.6	1.81	2.23	1.95	2.37	2.79	4.3	2.03	7.66	0.29	0.68	0.83	6.94	9.63	7.01	0.07	0.99	5.66	GO:0005634,nucleus; GO:0009734,auxin-activated signaling pathway; GO:0006355,regulation of transcription, DNA-templated; GO:0006351,transcription, DNA-templated	ko04075: Plant hormone signal transduction	K14484 auxin-responsive protein IAA | (RefSeq) auxin-induced protein 22D-like isoform X1 (A)	PREDICTED: auxin-induced protein 22D-like isoform X2 [Juglans regia]	RecName: Full=Auxin-induced protein 22E; AltName: Full=Indole-3-acetic acid-induced protein ARG14;	SubName: Full=auxin-induced protein 22D-like isoform X2 {ECO:0000313|RefSeq:XP_018827349.1};	--	PF02309.16:AUX/IAA family
gene-Jman002G0032100	11.65	13.58	9.07	4.44	6.6	3.87	6.14	8.28	4.21	5.98	5.97	4.61	75.68	545.71	26.23	0.51	0.43	1.14	GO:0005654,nucleoplasm; GO:0005634,nucleus; GO:0009943,adaxial/abaxial axis specification; GO:0048441,petal development; GO:0009944,polarity specification of adaxial/abaxial axis; GO:0009954,proximal/distal pattern formation; GO:0009799,specification of symmetry	--	K13944 LOB domain-containing protein 16 | (RefSeq) LOB domain-containing protein 16-like (A)	PREDICTED: LOB domain-containing protein 6-like isoform X1 [Juglans regia]	RecName: Full=LOB domain-containing protein 6; AltName: Full=Protein ASYMMETRIC LEAVES 2;	SubName: Full=LOB domain-containing protein 6-like isoform X1 {ECO:0000313|RefSeq:XP_018857260.1};	--	PF03195.14:Lateral organ boundaries (LOB) domain
gene-Jman002G0035500	33.01	20.66	56.7	8.42	7.31	8.85	5.35	4.18	5.98	12.87	16.29	13.19	5.59	11.15	6.64	0.8	1.77	2.92	--	--	K22068 iron-sulfur cluster assembly enzyme ISCU, mitochondrial | (RefSeq) iron-sulfur cluster assembly protein 1-like (A)	PREDICTED: uncharacterized protein LOC108990996 [Juglans regia]	--	SubName: Full=uncharacterized protein LOC108990996 {ECO:0000313|RefSeq:XP_018820684.1};	--	PF07647.17:SAM domain (Sterile alpha motif)
gene-Jman002G0040900	40.6	16.92	12.59	20.06	18.33	29.47	7.78	10.86	6.66	53.7	44.39	42.94	5.24	10.07	5.91	0.3	0.46	2.21	GO:0005634,nucleus; GO:0000981,DNA-binding transcription factor activity, RNA polymerase II-specific; GO:0043565,sequence-specific DNA binding; GO:0001135,RNA polymerase II transcription regulator recruiting activity; GO:0044212,transcription regulatory region DNA binding; GO:0007275,multicellular organism development; GO:0045893,positive regulation of transcription, DNA-templated; GO:0006357,reg…	--	K09422 transcription factor MYB, plant | (RefSeq) transcription factor TT2-like (A)	PREDICTED: transcription factor TT2-like [Juglans regia]	RecName: Full=Transcription factor MYB82; AltName: Full=Myb-related protein 82; Short=AtMYB82;	SubName: Full=transcription factor TT2-like {ECO:0000313|RefSeq:XP_018826719.1};	Transcription factor, Myb superfamily	PF00249.31:Myb-like DNA-binding domain
gene-Jman002G0041100	1.92	2.96	0.81	6.4	7.13	5.11	5.86	2.28	10.79	1.29	1.37	1.27	3.98	1.37	7.66	0.21	0.12	0.88	GO:0005634,nucleus; GO:0003700,DNA-binding transcription factor activity; GO:0009734,auxin-activated signaling pathway; GO:0009733,response to auxin; GO:0010218,response to far red light; GO:0010114,response to red light; GO:0006351,transcription, DNA-templated	ko04075: Plant hormone signal transduction	K14484 auxin-responsive protein IAA | (RefSeq) auxin-responsive protein IAA29-like (A)	PREDICTED: auxin-responsive protein IAA29-like [Juglans regia]	RecName: Full=Auxin-responsive protein IAA29; AltName: Full=Indoleacetic acid-induced protein 29;	SubName: Full=auxin-responsive protein IAA29-like {ECO:0000313|RefSeq:XP_018826739.1};	--	PF02309.16:AUX/IAA family
gene-Jman002G0042500	6.15	4.6	28.48	1.7	1.51	1.48	10.2	1.14	1.55	6.21	3.87	4.92	1.34	1.26	0.86	1.46	2.96	1.54	GO:0009055,electron transfer activity; GO:0046872,metal ion binding	--	--	PREDICTED: umecyanin-like [Juglans regia]	RecName: Full=Umecyanin {ECO:0000303|PubMed:5490233}; Short=UMC {ECO:0000303|PubMed:15631465};	SubName: Full=umecyanin-like {ECO:0000313|RefSeq:XP_018826760.1};	--	PF02298.17:Plastocyanin-like domain
gene-Jman002G0044100	4.84	4.12	10.93	3.11	3.16	1.64	5.22	5.41	5.68	5.31	4.6	3.69	5.4	3.77	4.34	0.51	0.7	1.63	--	--	--	PREDICTED: uncharacterized protein LOC108995607 [Juglans regia]	--	SubName: Full=uncharacterized protein LOC108995607 {ECO:0000313|RefSeq:XP_018826741.1};	--	PF07491.11:Protein phosphatase inhibitor
gene-Jman002G0044500	2.89	5.62	4.78	13.06	21.93	1.92	21.05	31.84	19.02	2.39	4.12	2.82	6.41	3.98	7.76	27.83	41.9	27.05	GO:0005783,endoplasmic reticulum; GO:0005634,nucleus; GO:0016036,cellular response to phosphate starvation	--	K06653 CDK inhibitor PHO81 | (RefSeq) ankyrin repeat protein nuc-2-like (A)	PREDICTED: SPX domain-containing protein 2-like [Juglans regia]	RecName: Full=SPX domain-containing protein 2 {ECO:0000303|PubMed:18315545}; AltName: Full=Protein SPX DOMAIN GENE 2 {ECO:0000303|PubMed:18315545}; Short=AtSPX2 {ECO:0000303|PubMed:18315545};	SubName: Full=SPX domain-containing protein 2-like {ECO:0000313|RefSeq:XP_018840987.1};	Protein involved in vacuolar polyphosphate accumulation, contains SPX domain	PF03105.19:SPX domain
gene-Jman002G0044900	2.51	1.25	1.79	1.88	2.42	11.27	0.54	1.35	0.84	1.57	2.11	1.56	1.54	1.85	1.84	39.27	43.49	18.59	GO:0016491,oxidoreductase activity	--	K19825 2-alkenal reductase (NADP+) [EC:1.3.1.102] | (RefSeq) 2-alkenal reductase (NADP(+)-dependent) isoform X1 (A)	PREDICTED: 2-alkenal reductase (NADP(+)-dependent)-like [Juglans regia]	RecName: Full=2-alkenal reductase (NADP(+)-dependent); EC=1.3.1.102 {ECO:0000269|PubMed:17945329, ECO:0000269|Ref.3, ECO:0000269|Ref.4}; AltName: Full=Alkenal double bound reductase; AltName: Full=Allylic alcohol dehydrogenase 1 {ECO:0000303|PubMed:11117876}; Short=allyl-ADH1 {ECO:0000303|PubMed:11117876}; AltName: Full=Flavin-free double bond reductase {ECO:0000303|Ref.4}; Short=NtDBR; AltName: …	SubName: Full=2-alkenal reductase (NADP(+)-dependent)-like {ECO:0000313|RefSeq:XP_018840997.1};	Predicted NAD-dependent oxidoreductase	PF16884.5:N-terminal domain of oxidoreductase
gene-Jman002G0045600	7.55	2.58	1.29	9.31	11.03	12.3	11.74	12.26	9.69	57.27	45.99	50.46	20.45	7.05	18.54	2.32	7.2	33.96	GO:0005737,cytoplasm; GO:0005730,nucleolus; GO:0005524,ATP binding; GO:0004004,ATP-dependent RNA helicase activity; GO:0003729,mRNA binding; GO:0010501,RNA secondary structure unwinding	--	K11594 ATP-dependent RNA helicase DDX3X [EC:3.6.4.13] | (RefSeq) DEAD-box ATP-dependent RNA helicase 52C-like (A)	PREDICTED: DEAD-box ATP-dependent RNA helicase 52C-like [Juglans regia]	RecName: Full=DEAD-box ATP-dependent RNA helicase 52; EC=3.6.4.13;	SubName: Full=DEAD-box ATP-dependent RNA helicase 52C-like {ECO:0000313|RefSeq:XP_018841010.1};	ATP-dependent RNA helicase	PF00270.29:DEAD/DEAH box helicase
gene-Jman002G0047100	1.52	1.52	2.08	4.74	5.18	4.93	4.01	4.64	3.35	9.11	7.99	7.36	1.99	3.11	2.47	0.68	0.87	1.57	GO:0005737,cytoplasm; GO:0005634,nucleus; GO:0005886,plasma membrane; GO:0005524,ATP binding; GO:0016301,kinase activity; GO:0004674,protein serine/threonine kinase activity; GO:0009734,auxin-activated signaling pathway; GO:0048825,cotyledon development; GO:0035556,intracellular signal transduction	--	K08286 protein-serine/threonine kinase [EC:2.7.11.-] | (RefSeq) protein kinase PINOID 2 (A)	PREDICTED: protein kinase PINOID 2 [Juglans regia]	RecName: Full=Protein kinase PINOID 2; EC=2.7.11.1; AltName: Full=Protein kinase AGC1-10;	SubName: Full=protein kinase PINOID 2 {ECO:0000313|RefSeq:XP_018841028.1};	Putative serine/threonine protein kinase	PF00069.25:Protein kinase domain
gene-Jman002G0048000	6	3.69	11.55	2.92	2.73	2.52	2.48	1.55	1.81	9.16	7.44	6.76	2.48	4.54	2.91	0.76	1.27	1.28	GO:0016021,integral component of membrane; GO:0005886,plasma membrane; GO:0005524,ATP binding; GO:0004674,protein serine/threonine kinase activity; GO:0006468,protein phosphorylation	ko04016: MAPK signaling pathway - plant; ko04075: Plant hormone signal transduction; ko04626: Plant-pathogen interaction	K13416 brassinosteroid insensitive 1-associated receptor kinase 1 [EC:2.7.10.1 2.7.11.1] | (RefSeq) BRASSINOSTEROID INSENSITIVE 1-associated receptor kinase 1-like (A)	PREDICTED: probable receptor-like protein kinase At5g20050 [Juglans regia]	RecName: Full=Probable receptor-like protein kinase At5g20050; EC=2.7.11.1; Flags: Precursor;	SubName: Full=probable receptor-like protein kinase At5g20050 {ECO:0000313|RefSeq:XP_018841043.1, ECO:0000313|RefSeq:XP_018841044.1};	Serine/threonine protein kinase	PF00069.25:Protein kinase domain
gene-Jman002G0048700	15.21	37.82	180.34	21.12	23.31	6.17	18.57	17.43	17.81	21.45	22.59	18.17	7.47	20.95	15.52	40.22	37.72	27.28	--	--	--	PREDICTED: uncharacterized protein LOC109006280 [Juglans regia]	--	SubName: Full=uncharacterized protein LOC109006280 {ECO:0000313|RefSeq:XP_018841054.1}; SubName: Full=uncharacterized protein LOC109015696 {ECO:0000313|RefSeq:XP_018853712.1};	--	--
gene-Jman002G0049000	0.78	1.22	0.56	2.35	2.61	1.17	2.67	2.81	2.68	3.72	4.32	2.76	0.64	1.4	0.41	4.21	4.54	4.56	GO:0005887,integral component of plasma membrane; GO:0042802,identical protein binding; GO:0005242,inward rectifier potassium channel activity; GO:0010107,potassium ion import; GO:0006813,potassium ion transport; GO:0034765,regulation of ion transmembrane transport; GO:0042391,regulation of membrane potential; GO:0090333,regulation of stomatal closure; GO:0009651,response to salt stress; GO:00094…	--	K21867 potassium channel | (RefSeq) potassium channel AKT1-like isoform X1 (A)	PREDICTED: potassium channel AKT1-like isoform X2 [Juglans regia]	RecName: Full=Potassium channel AKT1;	SubName: Full=potassium channel AKT1-like isoform X2 {ECO:0000313|RefSeq:XP_018841058.1};	K+-channel ERG and related proteins, contain PAS/PAC sensor domain	PF00520.31:Ion transport protein
gene-Jman002G0049800	0.99	0.9	4.16	4.74	4.07	1.08	11.65	13.86	7.58	3.54	2.34	1.72	2.3	5.27	1.91	25.31	11.26	54.06	--	--	--	--	--	--	--	--
gene-Jman002G0051100	0.27	0.28	0.14	4.56	3.73	1.89	9.39	2.21	13.68	0.19	0.35	0.53	0.99	2.35	2.22	0.15	0.03	0.84	GO:0005789,endoplasmic reticulum membrane; GO:0016021,integral component of membrane; GO:0016711,flavonoid 3'-monooxygenase activity; GO:0020037,heme binding; GO:0005506,iron ion binding; GO:0009813,flavonoid biosynthetic process	ko00905: Brassinosteroid biosynthesis	K20623 typhasterol/6-deoxotyphasterol 2alpha-hydroxylase | (RefSeq) cytochrome P450 71A1-like (A)	PREDICTED: flavonoid 3'-monooxygenase-like [Juglans regia]	RecName: Full=Flavonoid 3'-monooxygenase; EC=1.14.13.21; AltName: Full=Cytochrome P450 75B2; AltName: Full=Flavonoid 3'-hydroxylase;	SubName: Full=flavonoid 3'-monooxygenase-like {ECO:0000313|RefSeq:XP_018822808.1};	Cytochrome P450 CYP2 subfamily	PF00067.22:Cytochrome P450
gene-Jman002G0052500	6.16	2.6	10.42	1.37	0.97	1.67	0.75	1.69	1.05	2.67	2.3	1.71	0.68	0.72	0.34	0.59	1.11	1.62	GO:0005634,nucleus; GO:0009734,auxin-activated signaling pathway; GO:0006355,regulation of transcription, DNA-templated; GO:0009733,response to auxin; GO:0006351,transcription, DNA-templated	ko04075: Plant hormone signal transduction	K14484 auxin-responsive protein IAA | (RefSeq) auxin-responsive protein IAA1-like isoform X1 (A)	PREDICTED: auxin-responsive protein IAA1-like isoform X1 [Juglans regia]	RecName: Full=Auxin-responsive protein IAA1; AltName: Full=Indoleacetic acid-induced protein 1;	SubName: Full=auxin-responsive protein IAA1-like isoform X1 {ECO:0000313|RefSeq:XP_018822806.1};	--	PF02309.16:AUX/IAA family
gene-Jman002G0054200	15.8	14.2	16.63	18.53	20.26	9.4	84.47	29.1	71.16	36.46	34.88	27.72	154.18	136.56	138.92	72.24	67.67	174.19	GO:0016788,hydrolase activity, acting on ester bonds; GO:0010223,secondary shoot formation; GO:1901601,strigolactone biosynthetic process	ko00280: Valine, leucine and isoleucine degradation; ko00410: beta-Alanine metabolism; ko00640: Propanoate metabolism; ko01200: Carbon metabolism	K05605 3-hydroxyisobutyryl-CoA hydrolase [EC:3.1.2.4] | (RefSeq) 3-hydroxyisobutyryl-CoA hydrolase-like protein 3, mitochondrial (A)	PREDICTED: strigolactone esterase D14 [Juglans regia]	RecName: Full=Probable strigolactone esterase DAD2; Short=3.1.-.-; AltName: Full=Protein DECREASED APICAL DOMINANCE 2;	SubName: Full=strigolactone esterase D14 {ECO:0000313|RefSeq:XP_018822871.1};	--	PF00561.20:alpha/beta hydrolase fold
gene-Jman002G0056500	4.65	57.09	44.01	2.03	1.55	1.8	2.95	4.74	2.28	1.84	1.27	1.3	3.46	13	2.9	6.14	1.2	1.67	--	--	--	hypothetical protein CFP56_01829 [Quercus suber]	--	--	--	--
gene-Jman002G0057600	0.67	1.47	5.49	0.98	1.16	0.94	0.49	0.62	0.5	0.43	0.42	0.6	0.9	0.89	0.93	0.13	0.6	1.34	GO:0005634,nucleus; GO:0003700,DNA-binding transcription factor activity; GO:0043565,sequence-specific DNA binding; GO:0006351,transcription, DNA-templated	--	K09419 heat shock transcription factor, other eukaryote | (RefSeq) heat stress transcription factor C-1-like (A)	PREDICTED: heat stress transcription factor C-1-like [Juglans regia]	RecName: Full=Heat stress transcription factor C-1; Short=AtHsfC1; AltName: Full=AtHsf-08;	SubName: Full=heat stress transcription factor C-1-like {ECO:0000313|RefSeq:XP_018805575.1};	Heat shock transcription factor	PF00447.17:HSF-type DNA-binding
gene-Jman002G0057800	1.6	0.75	0.28	0.47	0.59	0.95	1.44	2.16	1.31	2.24	1.01	0.93	0.07	0.15	0.07	0.79	0.67	0.45	GO:0050660,flavin adenine dinucleotide binding; GO:0103075,indole-3-pyruvate monooxygenase activity; GO:0004499,N,N-dimethylaniline monooxygenase activity; GO:0050661,NADP binding; GO:0009851,auxin biosynthetic process	ko00380: Tryptophan metabolism	K11816 indole-3-pyruvate monooxygenase [EC:1.14.13.168] | (RefSeq) indole-3-pyruvate monooxygenase YUCCA2-like (A)	PREDICTED: indole-3-pyruvate monooxygenase YUCCA2-like [Juglans regia]	RecName: Full=Indole-3-pyruvate monooxygenase YUCCA2; EC=1.14.13.168; AltName: Full=Flavin-containing monooxygenase YUCCA2;	SubName: Full=indole-3-pyruvate monooxygenase YUCCA2-like {ECO:0000313|RefSeq:XP_018805578.1};	Flavin-containing monooxygenase	PF00743.19:Flavin-binding monooxygenase-like
gene-Jman002G0058000	2.82	4.57	4	0.5	0.72	0.7	1.4	1.27	1.04	1	1.15	1.55	9.69	9.57	8.01	13.83	24.86	14.78	--	--	K11273 chromosome transmission fidelity protein 1 [EC:3.6.4.13] | (RefSeq) LOW QUALITY PROTEIN: probable ATP-dependent DNA helicase DDX11 (A)	hypothetical protein CFP56_01704 [Quercus suber]	--	SubName: Full=Uncharacterized protein {ECO:0000313|EMBL:EOY30799.1};	--	--
gene-Jman002G0059000	0.47	0.37	0.37	3.5	3.59	3.15	3.52	2.97	1.78	3.74	3.75	5.13	0.37	0.26	0.12	2.32	2.85	3.97	GO:0005737,cytoplasm; GO:0005634,nucleus; GO:0030154,cell differentiation; GO:0006355,regulation of transcription, DNA-templated; GO:0006366,transcription by RNA polymerase II	--	K20826 RNA polymerase II-associated protein 1 | (RefSeq) transcriptional elongation regulator MINIYO (A)	PREDICTED: transcriptional elongation regulator MINIYO-like, partial [Juglans regia]	RecName: Full=Transcriptional elongation regulator MINIYO {ECO:0000303|PubMed:21620701};	SubName: Full=transcriptional elongation regulator MINIYO-like {ECO:0000313|RefSeq:XP_018832607.1};	Uncharacterized conserved protein	--
gene-Jman002G0059300	9.89	12.26	16.85	26.5	33.58	21.8	18.72	16.43	15.08	9.85	15.99	18.52	34.33	30.04	29.6	13.24	16.63	18.91	GO:0043231,intracellular membrane-bounded organelle; GO:0005524,ATP binding; GO:0004519,endonuclease activity; GO:0004672,protein kinase activity; GO:0003723,RNA binding; GO:0009451,RNA modification	--	K17710 pentatricopeptide repeat domain-containing protein 1 | (RefSeq) pentatricopeptide repeat-containing protein At5g25630-like (A)	PREDICTED: pentatricopeptide repeat-containing protein At5g25630-like [Juglans regia]	RecName: Full=Pentatricopeptide repeat-containing protein At5g21222; AltName: Full=SNF1-like protein kinase AtC401;	SubName: Full=pentatricopeptide repeat-containing protein At5g25630-like {ECO:0000313|RefSeq:XP_018805594.1};	FOG: PPR repeat	PF13041.6:PPR repeat family
gene-Jman002G0060100	0.6	0.24	0.21	1.75	1.8	0.93	2.21	2.52	1.63	1.66	1.61	1.7	0.39	0.5	0.66	0.52	0.05	0.18	GO:0005886,plasma membrane; GO:0005085,guanyl-nucleotide exchange factor activity; GO:0042802,identical protein binding; GO:0005089,Rho guanyl-nucleotide exchange factor activity	--	--	PREDICTED: rho guanine nucleotide exchange factor 8-like [Juglans regia]	RecName: Full=Rho guanine nucleotide exchange factor 8 {ECO:0000303|PubMed:15980860}; Short=AtRopGEF8 {ECO:0000303|PubMed:15980860}; AltName: Full=Rho of plants guanine nucleotide exchange factor 8 {ECO:0000303|PubMed:15980860};	SubName: Full=rho guanine nucleotide exchange factor 8-like {ECO:0000313|RefSeq:XP_018805596.1};	--	PF03759.13:PRONE (Plant-specific Rop nucleotide exchanger)
gene-Jman002G0062300	89.78	66.87	95.99	188.57	186.9	184.6	148.02	249.78	126.06	74.93	73.12	82.05	23.26	29.86	21.24	12.17	13.34	21.41	GO:0005634,nucleus; GO:0003700,DNA-binding transcription factor activity; GO:0009734,auxin-activated signaling pathway; GO:0009733,response to auxin; GO:0006351,transcription, DNA-templated	ko04075: Plant hormone signal transduction	K14484 auxin-responsive protein IAA | (RefSeq) auxin-responsive protein IAA27-like (A)	PREDICTED: auxin-responsive protein IAA27-like [Juglans regia]	RecName: Full=Auxin-responsive protein IAA27; AltName: Full=Auxin-induced protein 27; AltName: Full=Indoleacetic acid-induced protein 27; AltName: Full=Phytochrome-associated protein 2;	SubName: Full=auxin-responsive protein IAA27-like {ECO:0000313|RefSeq:XP_018815044.1};	--	PF02309.16:AUX/IAA family
gene-Jman002G0064600	14.79	11.31	16.83	0	0	0	0	0	0	0	0	0	11.76	13.18	12.18	0.05	0.04	0	--	--	--	PREDICTED: uncharacterized protein LOC109010103 [Juglans regia]	--	SubName: Full=uncharacterized protein LOC109010103 {ECO:0000313|RefSeq:XP_018846363.1};	--	--
gene-Jman002G0064800	4.66	6.86	9.77	3.04	2.53	2.61	12.01	4.82	14.11	12.8	9.36	8.39	3.62	4.96	4.57	1.93	1.45	0.71	GO:0005634,nucleus; GO:0003700,DNA-binding transcription factor activity; GO:0043565,sequence-specific DNA binding; GO:0009873,ethylene-activated signaling pathway; GO:0045893,positive regulation of transcription, DNA-templated; GO:0006351,transcription, DNA-templated	--	K09286 EREBP-like factor | (RefSeq) dehydration-responsive element-binding protein 3-like (A)	PREDICTED: dehydration-responsive element-binding protein 3-like [Juglans regia]	RecName: Full=Dehydration-responsive element-binding protein 3; AltName: Full=Protein TINY 2;	SubName: Full=dehydration-responsive element-binding protein 3-like {ECO:0000313|RefSeq:XP_018814845.1};	--	PF00847.20:AP2 domain
gene-Jman002G0067600	0.17	0.15	0.9	0.97	1.52	1.31	2.6	1.04	3.31	7.13	6.16	4.27	2.61	3.77	2.65	0.86	1.74	1.34	GO:0010008,endosome membrane; GO:0016021,integral component of membrane; GO:0005770,late endosome; GO:0031902,late endosome membrane; GO:0015297,antiporter activity; GO:0015238,drug transmembrane transporter activity; GO:0010252,auxin homeostasis; GO:0006952,defense response; GO:0006855,drug transmembrane transport; GO:0031348,negative regulation of defense response; GO:0046620,regulation of orga…	--	K03327 multidrug resistance protein, MATE family | (RefSeq) protein DETOXIFICATION 52 (A)	PREDICTED: protein DETOXIFICATION 52 [Juglans regia]	RecName: Full=Protein DETOXIFICATION 51 {ECO:0000303|PubMed:11739388}; Short=AtDTX51 {ECO:0000303|PubMed:11739388}; AltName: Full=Multidrug and toxic compound extrusion protein 51 {ECO:0000305}; Short=MATE protein 51 {ECO:0000305}; AltName: Full=Protein ABNORMAL SHOOT 3 {ECO:0000303|PubMed:26160579}; AltName: Full=Protein ACTIVATED DISEASE SUSCEPTIBILITY 1 {ECO:0000303|PubMed:21762165}; Short=Pro…	SubName: Full=protein DETOXIFICATION 52 {ECO:0000313|RefSeq:XP_018815659.1};	Uncharacterized membrane protein, predicted efflux pump	PF01554.18:MatE
gene-Jman002G0069200	34.09	30.19	18.87	16.78	12.36	14.61	33.85	26.34	33.02	13.82	18.03	14.62	63.8	19.25	25.1	1005.13	724.85	283.21	GO:0005737,cytoplasm; GO:0005856,cytoskeleton; GO:0003779,actin binding	--	K05759 profilin | (RefSeq) profilin-2 (A)	PREDICTED: profilin-2 [Juglans regia]	RecName: Full=Profilin-2; AltName: Full=Allergen Bet v II; AltName: Full=Pollen allergen Bet v 2; AltName: Allergen=Bet v 2;	SubName: Full=profilin-2 {ECO:0000313|RefSeq:XP_018846365.1};	Profilin	PF00235.19:Profilin
gene-Jman002G0069600	34.04	27.85	44.88	85.28	93.53	76.22	87.45	120.81	76.94	36.05	32	31.84	33.53	96.9	31.89	13.3	10.89	18.8	GO:0005618,cell wall; GO:0005576,extracellular region; GO:0009505,plant-type cell wall; GO:0009506,plasmodesma; GO:0005199,structural constituent of cell wall; GO:0071555,cell wall organization	ko04016: MAPK signaling pathway - plant; ko04626: Plant-pathogen interaction	K13420 LRR receptor-like serine/threonine-protein kinase FLS2 [EC:2.7.11.1] | (RefSeq) LRR receptor-like serine/threonine-protein kinase FLS2 (A)	PREDICTED: leucine-rich repeat extensin-like protein 4 [Juglans regia]	RecName: Full=Leucine-rich repeat extensin-like protein 4; Short=AtLRX4; Short=LRR/EXTENSIN4; AltName: Full=Cell wall hydroxyproline-rich glycoprotein; Flags: Precursor;	SubName: Full=leucine-rich repeat extensin-like protein 4 {ECO:0000313|RefSeq:XP_018846397.1};	--	PF13855.6:Leucine rich repeat
gene-Jman002G0070100	1.3	0.95	1.08	0.8	0.71	0.41	1.3	1.75	1.14	0.44	0.8	0.66	5.06	1.85	4.4	2.13	2.05	8.38	GO:0005829,cytosol; GO:0003872,6-phosphofructokinase activity; GO:0005524,ATP binding; GO:0046872,metal ion binding; GO:0006002,fructose 6-phosphate metabolic process; GO:0006096,glycolytic process; GO:0010053,root epidermal cell differentiation	ko00010: Glycolysis / Gluconeogenesis; ko00030: Pentose phosphate pathway; ko00051: Fructose and mannose metabolism; ko00052: Galactose metabolism; ko01200: Carbon metabolism; ko01230: Biosynthesis of amino acids; ko03018: RNA degradation	K00850 6-phosphofructokinase 1 [EC:2.7.1.11] | (RefSeq) ATP-dependent 6-phosphofructokinase 3-like isoform X1 (A)	PREDICTED: ATP-dependent 6-phosphofructokinase 3-like isoform X1 [Juglans regia]	RecName: Full=ATP-dependent 6-phosphofructokinase 3 {ECO:0000255|HAMAP-Rule:MF_03186}; Short=ATP-PFK 3 {ECO:0000255|HAMAP-Rule:MF_03186}; Short=Phosphofructokinase 3 {ECO:0000255|HAMAP-Rule:MF_03186}; EC=2.7.1.11 {ECO:0000255|HAMAP-Rule:MF_03186}; AltName: Full=Phosphohexokinase 3 {ECO:0000255|HAMAP-Rule:MF_03186};	SubName: Full=ATP-dependent 6-phosphofructokinase 3-like isoform X1 {ECO:0000313|RefSeq:XP_018846530.1};	Pyrophosphate-dependent phosphofructo-1-kinase	PF00365.20:Phosphofructokinase
gene-Jman002G0070200	0.8	0.46	1.1	2.22	2.05	1.88	2.62	3.72	1.78	0.59	0.49	0.88	3.21	9.2	3.38	0.62	0.81	1.61	GO:0016021,integral component of membrane; GO:0005774,vacuolar membrane; GO:0005773,vacuole; GO:0016756,glutathione gamma-glutamylcysteinyltransferase activity; GO:0036374,glutathione hydrolase activity; GO:0102953,hypoglycin A gamma-glutamyl transpeptidase activity; GO:0103068,leukotriene C4 gamma-glutamyl transferase activity; GO:0006751,glutathione catabolic process; GO:0009636,response to tox…	ko00430: Taurine and hypotaurine metabolism; ko00460: Cyanoamino acid metabolism; ko00480: Glutathione metabolism; ko00590: Arachidonic acid metabolism	K18592 gamma-glutamyltranspeptidase / glutathione hydrolase / leukotriene-C4 hydrolase [EC:2.3.2.2 3.4.19.13 3.4.19.14] | (RefSeq) gamma-glutamyltranspeptidase 3-like isoform X1 (A)	PREDICTED: gamma-glutamyltranspeptidase 3-like isoform X1 [Juglans regia]	RecName: Full=Glutathione hydrolase 3; EC=3.4.19.13; AltName: Full=Gamma-glutamyltransferase 3; AltName: Full=Gamma-glutamyltranspeptidase 3; EC=2.3.2.2; AltName: Full=Gamma-glutamyltranspeptidase 4;	SubName: Full=gamma-glutamyltranspeptidase 3-like isoform X1 {ECO:0000313|RefSeq:XP_018846551.1};	Gamma-glutamyltransferase	PF01019.21:Gamma-glutamyltranspeptidase
gene-Jman002G0072600	0.27	0.43	0	14.99	10.25	19.76	0	0.28	0.59	15.67	19.71	16.9	0.43	0	0.43	8.11	4.35	5.88	GO:0047763,caffeate O-methyltransferase activity; GO:0046983,protein dimerization activity; GO:0009809,lignin biosynthetic process	ko00940: Phenylpropanoid biosynthesis	K13066 caffeic acid 3-O-methyltransferase [EC:2.1.1.68] | (RefSeq) caffeic acid 3-O-methyltransferase-like (A)	PREDICTED: caffeic acid 3-O-methyltransferase-like [Juglans regia]	RecName: Full=Caffeic acid 3-O-methyltransferase 1; Short=CAOMT-1; Short=COMT-1; EC=2.1.1.68; AltName: Full=S-adenosysl-L-methionine:caffeic acid 3-O-methyltransferase 1;	SubName: Full=caffeic acid 3-O-methyltransferase-like {ECO:0000313|RefSeq:XP_018857512.1};	Hydroxyindole-O-methyltransferase and related SAM-dependent methyltransferases	PF08100.11:Dimerisation domain
gene-Jman002G0074900	7.3	9.07	6.61	4.01	4.09	5.01	2.88	3.97	2.64	5.18	4.8	6.26	4.22	3.88	4.27	0.79	1.15	2.25	GO:0009507,chloroplast; GO:0043231,intracellular membrane-bounded organelle; GO:0005739,mitochondrion; GO:0004519,endonuclease activity; GO:0003723,RNA binding; GO:0008270,zinc ion binding; GO:0009793,embryo development ending in seed dormancy; GO:0009451,RNA modification	--	K22733 magnesium transporter | (RefSeq) uncharacterized protein LOC102612526 (A)	PREDICTED: pentatricopeptide repeat-containing protein At2g15690-like [Juglans regia]	RecName: Full=Pentatricopeptide repeat-containing protein At2g15690, mitochondrial; Flags: Precursor;	SubName: Full=pentatricopeptide repeat-containing protein At2g15690-like {ECO:0000313|RefSeq:XP_018846113.1};	FOG: PPR repeat	PF14432.6:DYW family of nucleic acid deaminases
gene-Jman002G0075400	5.95	4.47	8.13	10.28	12.11	12.3	11.61	16.82	10.51	7.35	6.73	6.79	14.23	15.88	15.15	10.33	11.85	12.62	GO:0016021,integral component of membrane; GO:0005886,plasma membrane; GO:0005524,ATP binding; GO:0019901,protein kinase binding; GO:0004675,transmembrane receptor protein serine/threonine kinase activity; GO:0007166,cell surface receptor signaling pathway; GO:0006468,protein phosphorylation	ko04626: Plant-pathogen interaction	K13430 serine/threonine-protein kinase PBS1 [EC:2.7.11.1] | (RefSeq) LOC109759178; probable serine/threonine-protein kinase PBL7 (A)	PREDICTED: inactive protein kinase SELMODRAFT_444075-like isoform X2 [Juglans regia]	RecName: Full=Proline-rich receptor-like protein kinase PERK9; EC=2.7.11.1; AltName: Full=Proline-rich extensin-like receptor kinase 9; Short=AtPERK9;	SubName: Full=inactive protein kinase SELMODRAFT_444075-like isoform X2 {ECO:0000313|RefSeq:XP_018845959.1};	Serine/threonine protein kinase	PF07714.17:Protein tyrosine kinase
gene-Jman002G0078500	19.16	11.47	3.03	30.49	34.43	44.23	30.62	35.45	23.95	19.87	17.94	19.15	10.57	11.47	13.89	1.67	1.8	4.37	GO:0005737,cytoplasm; GO:1990534,thermospermine oxidase activity; GO:0048510,regulation of timing of transition from vegetative to reproductive phase	ko00330: Arginine and proline metabolism; ko00410: beta-Alanine metabolism	K12259 spermine oxidase [EC:1.5.3.16 1.5.3.-] | (RefSeq) probable polyamine oxidase 5 isoform X1 (A)	PREDICTED: probable polyamine oxidase 5 isoform X2 [Juglans regia]	RecName: Full=Probable polyamine oxidase 5; Short=AtPAO5; EC=1.5.3.-;	SubName: Full=probable polyamine oxidase 5 isoform X2 {ECO:0000313|RefSeq:XP_018845694.1};	Flavin-containing amine oxidase	PF01593.24:Flavin containing amine oxidoreductase
gene-Jman002G0080800	1.76	0.41	0	1.71	1.7	2.2	3.59	5.86	3.7	8.88	5.61	12.85	0.28	3.3	0.24	1.37	3.04	4.32	GO:0005615,extracellular space; GO:0019139,cytokinin dehydrogenase activity; GO:0050660,flavin adenine dinucleotide binding; GO:0016614,oxidoreductase activity, acting on CH-OH group of donors; GO:0009690,cytokinin metabolic process	ko00908: Zeatin biosynthesis	K00279 cytokinin dehydrogenase [EC:1.5.99.12] | (RefSeq) SlCKX8; cytokinin dehydrogenase 3 (A)	PREDICTED: cytokinin dehydrogenase 3 [Solanum lycopersicum]	RecName: Full=Cytokinin dehydrogenase 1; EC=1.5.99.12; AltName: Full=Cytokinin oxidase 1; Short=CKO 1; Short=COX 1; AltName: Full=ZmCKX1; Flags: Precursor;	SubName: Full=Uncharacterized protein {ECO:0000313|EnsemblPlants:Solyc10g017990.1.1};	Proteins containing the FAD binding domain	PF09265.10:Cytokinin dehydrogenase 1, FAD and cytokinin binding
gene-Jman002G0081200	0.25	0.23	0.03	2.45	1.83	2.14	10.21	14.71	8.82	0.26	0.37	1.18	0.16	2.04	0.33	1.57	3.29	0.58	GO:0005615,extracellular space; GO:0019139,cytokinin dehydrogenase activity; GO:0050660,flavin adenine dinucleotide binding; GO:0016614,oxidoreductase activity, acting on CH-OH group of donors; GO:0009690,cytokinin metabolic process	ko00908: Zeatin biosynthesis	K00279 cytokinin dehydrogenase [EC:1.5.99.12] | (RefSeq) cytokinin dehydrogenase 3-like (A)	PREDICTED: cytokinin dehydrogenase 3-like [Juglans regia]	RecName: Full=Cytokinin dehydrogenase 7; EC=1.5.99.12; AltName: Full=Cytokinin oxidase 7; Short=OsCKX7; Flags: Precursor;	SubName: Full=cytokinin dehydrogenase 3-like {ECO:0000313|RefSeq:XP_018845572.1};	Proteins containing the FAD binding domain	PF01565.23:FAD binding domain
gene-Jman002G0082600	10.67	13.13	6.43	6.62	5.39	7.08	3.35	4.37	5.24	9.34	11.5	12.69	6.36	3.83	5.38	8.11	11.83	17.8	--	--	--	PREDICTED: uncharacterized protein LOC109009420 isoform X1 [Juglans regia]	--	SubName: Full=uncharacterized protein LOC109009420 isoform X1 {ECO:0000313|RefSeq:XP_018845423.1};	--	--
gene-Jman002G0082700	1.56	18.46	15.2	0.51	0.32	1.14	0.32	0.39	0.43	0.73	0.81	0.77	0.53	1.34	0.8	2.31	1.48	1.12	GO:0005737,cytoplasm; GO:0005634,nucleus	--	K15015 solute carrier family 32 (vesicular inhibitory amino acid transporter) | (RefSeq) uncharacterized protein LOC107609646 isoform X1 (A)	PREDICTED: IQ domain-containing protein IQM1-like [Juglans regia]	RecName: Full=IQ domain-containing protein IQM5 {ECO:0000305}; AltName: Full=IQ motif-containing protein 5 {ECO:0000303|Ref.4};	SubName: Full=IQ domain-containing protein IQM1-like {ECO:0000313|RefSeq:XP_018845415.1};	--	PF00612.27:IQ calmodulin-binding motif
gene-Jman002G0083700	3.16	82.09	22.42	0.77	0.94	2.14	1.14	1.25	1.98	1.59	0.98	1.4	1.87	8.43	1.91	3.57	0.52	1.15	GO:0005634,nucleus; GO:0046872,metal ion binding; GO:0004518,nuclease activity	--	K23222 nuclease HARBI1 [EC:3.1.-.-] | (RefSeq) putative nuclease HARBI1 (A)	PREDICTED: uncharacterized protein LOC109009051 [Juglans regia]	RecName: Full=Protein ALP1-like {ECO:0000305}; EC=3.1.-.-;	SubName: Full=uncharacterized protein LOC109009051 {ECO:0000313|RefSeq:XP_018844935.1};	Predicted transposase	PF13359.6:DDE superfamily endonuclease
gene-Jman002G0085700	5.44	4.79	12.24	1.72	1.09	2.43	0.71	1	0.87	16.31	21.99	17.32	1.33	2.58	1.54	0.1	0.09	0.13	GO:0016602,CCAAT-binding factor complex; GO:0003677,DNA binding; GO:0003700,DNA-binding transcription factor activity; GO:0006351,transcription, DNA-templated	--	K08064 nuclear transcription factor Y, alpha | (RefSeq) nuclear transcription factor Y subunit A-3-like (A)	PREDICTED: nuclear transcription factor Y subunit A-3-like [Juglans regia]	RecName: Full=Nuclear transcription factor Y subunit A-3; Short=AtNF-YA-3; AltName: Full=Transcriptional activator HAP2C;	SubName: Full=nuclear transcription factor Y subunit A-3-like {ECO:0000313|RefSeq:XP_018844608.1, ECO:0000313|RefSeq:XP_018844614.1, ECO:0000313|RefSeq:XP_018844622.1};	CCAAT-binding factor, subunit B (HAP2)	PF02045.15:CCAAT-binding transcription factor (CBF-B/NF-YA) subunit B
gene-Jman002G0086300	1.61	4.12	11.7	1.35	1.3	0.78	1.6	1.92	1.3	1.33	0.92	1.17	1.58	1.76	1.49	1.69	2.02	2.04	GO:0000815,ESCRT III complex; GO:0005770,late endosome; GO:0005771,multivesicular body; GO:0070676,intralumenal vesicle formation; GO:0015031,protein transport; GO:0007034,vacuolar transport	ko04144: Endocytosis	K12191 charged multivesicular body protein 2A | (RefSeq) vacuolar protein sorting-associated protein 2 homolog 1-like (A)	PREDICTED: vacuolar protein sorting-associated protein 2 homolog 1-like [Juglans regia]	RecName: Full=Vacuolar protein sorting-associated protein 2 homolog 1; Short=AtVPS2-1; AltName: Full=Charged multivesicular body protein 2 homolog 1; AltName: Full=ESCRT-III complex subunit VPS2 homolog 1; AltName: Full=SNF7-like protein;	SubName: Full=vacuolar protein sorting-associated protein 2 homolog 1-like {ECO:0000313|RefSeq:XP_018844580.1};	Vacuolar assembly/sorting protein DID4	PF03357.21:Snf7
gene-Jman002G0088700	10.1	5.7	18.88	5.1	4.79	10.96	3.15	5.22	3.57	3.47	4.07	5.08	10.08	5.67	9.91	0.24	0.1	0.7	GO:0005634,nucleus; GO:0003677,DNA binding; GO:0006355,regulation of transcription, DNA-templated; GO:0006351,transcription, DNA-templated	--	K09422 transcription factor MYB, plant | (RefSeq) transcription factor MYB12-like isoform X1 (A)	PREDICTED: transcription factor MYB12-like isoform X2 [Juglans regia]	RecName: Full=Anthocyanin regulatory C1 protein;	SubName: Full=transcription factor MYB12-like isoform X2 {ECO:0000313|RefSeq:XP_018844495.1};	Transcription factor, Myb superfamily	PF00249.31:Myb-like DNA-binding domain
gene-Jman002G0089500	0.04	0.02	0.02	0.9	1.14	0.24	0.36	0.67	0.32	0.79	0.75	0.73	0.07	0.14	0.02	0.09	0.04	0.19	--	--	--	--	--	--	--	--
gene-Jman002G0090500	66.39	43.42	109.97	19.14	17.8	31.86	13.77	26.22	15.75	120.01	87.42	82.98	8.19	15.26	7.57	1.1	1.18	2.92	GO:0005634,nucleus; GO:0005524,ATP binding; GO:0048366,leaf development; GO:0006355,regulation of transcription, DNA-templated; GO:0006351,transcription, DNA-templated	--	K22382 WD repeat-containing protein 26 | (RefSeq) WD repeat-containing protein 26 homolog (A)	PREDICTED: growth-regulating factor 1 isoform X1 [Juglans regia]	RecName: Full=Growth-regulating factor 5; Short=AtGRF5; AltName: Full=Transcription activator GRF5;	SubName: Full=growth-regulating factor 1 isoform X1 {ECO:0000313|RefSeq:XP_018844330.1};	--	PF08879.10:WRC
gene-Jman002G0090700	17.58	30.61	23.1	162.88	179.35	126.95	91.17	82.21	85.35	588.56	580.66	562.16	272.85	403.75	308.78	28.47	47.8	134.19	GO:0048046,apoplast; GO:0005618,cell wall; GO:0030145,manganese ion binding; GO:0045735,nutrient reservoir activity; GO:0009734,auxin-activated signaling pathway	--	--	PREDICTED: auxin-binding protein ABP20-like [Juglans regia]	RecName: Full=Auxin-binding protein ABP20; Flags: Precursor;	SubName: Full=auxin-binding protein ABP20-like {ECO:0000313|RefSeq:XP_018844294.1};	--	PF00190.22:Cupin
gene-Jman002G0090800	0.16	0.4	1.27	1.21	0.87	0.56	3.58	1.11	4.27	1.16	1.81	1.2	4.36	5.26	4.44	22.47	20.2	14.7	GO:0005737,cytoplasm; GO:0005856,cytoskeleton; GO:0009524,phragmoplast; GO:0046872,metal ion binding	--	K06685 MOB kinase activator 1 | (RefSeq) MOB kinase activator-like 1B isoform X1 (A)	PREDICTED: MOB kinase activator-like 1B isoform X1 [Juglans regia]	RecName: Full=MOB kinase activator-like 1B; AltName: Full=Mob1 homolog 1B; AltName: Full=Mps one binder kinase activator-like 1B; AltName: Full=MsMob1-4 {ECO:0000303|PubMed:16460730}; AltName: Full=MsMob1-B {ECO:0000303|PubMed:16460730};	SubName: Full=MOB kinase activator-like 1B isoform X1 {ECO:0000313|RefSeq:XP_018844280.1};	Cell cycle-associated protein Mob1-1	PF03637.17:Mob1/phocein family
gene-Jman002G0093100	94.11	60.95	23.53	22.02	18.73	40.58	15.14	20.98	15.11	45.87	46.71	42.77	4.25	6.88	3.72	1.1	1.53	1.64	--	--	--	PREDICTED: guanine nucleotide-binding protein subunit gamma 3-like isoform X1 [Juglans regia]	--	SubName: Full=guanine nucleotide-binding protein subunit gamma 3-like isoform X1 {ECO:0000313|RefSeq:XP_018844900.1};	--	--
gene-Jman002G0093600	7.3	5.67	27.99	4.06	3.3	0.66	1.97	2.51	1.39	8.34	5.88	6.02	2.21	6.36	3.58	1.41	1.37	3.02	--	--	--	PREDICTED: uncharacterized protein LOC109009031 [Juglans regia]	--	SubName: Full=uncharacterized protein LOC109009031 {ECO:0000313|RefSeq:XP_018844907.1};	--	PF07911.13:Protein of unknown function (DUF1677)
gene-Jman002G0093700	12.44	14.36	35.13	12.7	11.34	7.66	4.72	10.02	6.15	7.99	7.83	8.52	13.56	16.14	16.14	6.93	8.96	10.44	GO:0005783,endoplasmic reticulum; GO:0016020,membrane; GO:0005773,vacuole; GO:0016788,hydrolase activity, acting on ester bonds; GO:0009058,biosynthetic process; GO:0009753,response to jasmonic acid; GO:0009611,response to wounding	--	K01757 strictosidine synthase [EC:4.3.3.2] | (RefSeq) Calcium-dependent phosphotriesterase superfamily protein (A)	PREDICTED: protein STRICTOSIDINE SYNTHASE-LIKE 4-like [Juglans regia]	RecName: Full=Protein STRICTOSIDINE SYNTHASE-LIKE 4 {ECO:0000303|PubMed:10777701}; Short=AtSSL4 {ECO:0000303|PubMed:10777701}; Flags: Precursor;	SubName: Full=protein STRICTOSIDINE SYNTHASE-LIKE 4-like {ECO:0000313|RefSeq:XP_018838077.1};	Predicted alkaloid synthase/Surface mucin Hemomucin	PF03088.16:Strictosidine synthase
gene-Jman002G0095600	30.73	66.69	70.56	25.46	25.71	20.97	26.34	32.21	30.61	31.39	36.42	38.49	11.46	21.28	12.38	18.39	13.22	14.44	GO:0005634,nucleus; GO:0003714,transcription corepressor activity; GO:0042742,defense response to bacterium; GO:0009908,flower development; GO:0009867,jasmonic acid mediated signaling pathway; GO:1903507,negative regulation of nucleic acid-templated transcription; GO:0009555,pollen development; GO:1900067,regulation of cellular response to alkaline pH; GO:0031347,regulation of defense response; G…	ko04075: Plant hormone signal transduction	K13464 jasmonate ZIM domain-containing protein | (RefSeq) protein TIFY 10A-like (A)	PREDICTED: protein TIFY 10A-like [Juglans regia]	RecName: Full=Protein TIFY 10A; AltName: Full=Jasmonate ZIM domain-containing protein 1;	SubName: Full=protein TIFY 10A-like {ECO:0000313|RefSeq:XP_018814737.1};	--	PF06200.14:tify domain
gene-Jman002G0098100	215.77	184.79	232.6	58.34	26.21	100.33	102.16	54.75	127.26	41.89	31.96	48.98	33.22	76.39	56.41	0.31	0.79	7.95	GO:0048046,apoplast; GO:0004857,enzyme inhibitor activity; GO:1902183,regulation of shoot apical meristem development	ko00040: Pentose and glucuronate interconversions	K01051 pectinesterase [EC:3.1.1.11] | (RefSeq) pectinesterase-like (A)	PREDICTED: 21 kDa protein [Juglans regia]	RecName: Full=Pectinesterase inhibitor 3 {ECO:0000305}; AltName: Full=Pectin methylesterase inhibitor 3 {ECO:0000303|PubMed:19097903}; Short=AtPMEI3 {ECO:0000303|PubMed:28082716}; Flags: Precursor;	SubName: Full=21 kDa protein {ECO:0000313|RefSeq:XP_018808726.1};	--	PF04043.15:Plant invertase/pectin methylesterase inhibitor
gene-Jman002G0100200	0.05	0.08	0.08	0.29	0.39	0.23	0.55	0.44	0.45	0.06	0.07	0.02	0.52	0.61	0.51	0.89	1.07	1.34	GO:0005794,Golgi apparatus; GO:0000139,Golgi membrane; GO:0016021,integral component of membrane; GO:0005886,plasma membrane; GO:0016760,cellulose synthase (UDP-forming) activity; GO:0016759,cellulose synthase activity; GO:0071555,cell wall organization; GO:0030244,cellulose biosynthetic process; GO:0009833,plant-type primary cell wall biogenesis	--	K10999 cellulose synthase A [EC:2.4.1.12] | (RefSeq) cellulose synthase A catalytic subunit 7 [UDP-forming] (A)	PREDICTED: cellulose synthase-like protein E6 isoform X1 [Juglans regia]	RecName: Full=Cellulose synthase-like protein E6; EC=2.4.1.-; AltName: Full=OsCslE6;	SubName: Full=cellulose synthase-like protein E6 isoform X1 {ECO:0000313|RefSeq:XP_018828014.1};	--	PF03552.14:Cellulose synthase
gene-Jman002G0105900	0	0	0	1.12	0.99	1.07	0.95	1.37	0.87	1.13	1.49	1.22	0	0	0	0.06	0.27	0.85	--	--	--	PREDICTED: uncharacterized protein LOC108999680 isoform X1 [Juglans regia]	--	SubName: Full=uncharacterized protein LOC108999680 isoform X1 {ECO:0000313|RefSeq:XP_018832139.1};	--	--
gene-Jman002G0106000	6.44	6.39	11.12	28.21	30.36	17.08	38.16	33.53	44.15	18.62	21.74	15.25	45.93	57.43	54.61	131.67	75.91	39.77	GO:0005618,cell wall; GO:0005576,extracellular region; GO:0045330,aspartyl esterase activity; GO:0004857,enzyme inhibitor activity; GO:0030599,pectinesterase activity; GO:0042545,cell wall modification; GO:0050829,defense response to Gram-negative bacterium; GO:0045490,pectin catabolic process	ko00040: Pentose and glucuronate interconversions	K01051 pectinesterase [EC:3.1.1.11] | (RefSeq) pectinesterase/pectinesterase inhibitor PPE8B (A)	PREDICTED: pectinesterase/pectinesterase inhibitor PPE8B [Juglans regia]	RecName: Full=Pectinesterase/pectinesterase inhibitor PPE8B; Includes: RecName: Full=Pectinesterase inhibitor PPE8B; AltName: Full=Pectin methylesterase inhibitor PPE8B; Includes: RecName: Full=Pectinesterase PPE8B; Short=PE PPE8B; EC=3.1.1.11; AltName: Full=Pectin methylesterase PPE8B; Flags: Precursor;	SubName: Full=pectinesterase/pectinesterase inhibitor PPE8B {ECO:0000313|RefSeq:XP_018824116.1};	--	PF01095.19:Pectinesterase
gene-Jman002G0114100	0	0	0	0	0	0	24.21	27.55	23.79	0	0	0	0	0	0	40.43	31.9	25.24	--	--	--	--	--	--	--	--
gene-Jman002G0115400	0	0.25	0.67	3.03	3.39	1.39	1.28	1	1.2	0.7	0.55	1.56	9.02	18.12	11.37	1.65	2.56	6.52	GO:0005794,Golgi apparatus; GO:0016021,integral component of membrane; GO:0016413,O-acetyltransferase activity; GO:0071554,cell wall organization or biogenesis	--	K16573 gamma-tubulin complex component 6 | (RefSeq) uncharacterized LOC103722329 (A)	PREDICTED: protein trichome birefringence-like 43 [Juglans regia]	RecName: Full=Protein trichome birefringence-like 43;	SubName: Full=protein trichome birefringence-like 43 {ECO:0000313|RefSeq:XP_018805284.1};	--	PF13839.6:GDSL/SGNH-like Acyl-Esterase family found in Pmr5 and Cas1p
gene-Jman002G0121000	4.43	3.44	7.18	0	0	9.69	11.48	9.86	9.33	0.01	0	0	6.76	8.44	6.72	4.81	5.51	7.27	--	ko03013: RNA transport	K14300 nuclear pore complex protein Nup133 | (RefSeq) nuclear pore complex protein NUP133 (A)	PREDICTED: uncharacterized protein LOC109016332 [Juglans regia]	--	SubName: Full=uncharacterized protein LOC109016332 {ECO:0000313|RefSeq:XP_018854304.1};	--	PF13960.6:Domain of unknown function (DUF4218)
gene-Jman002G0121100	16.94	17.65	27.82	0	0	37.76	49.77	42.63	35.91	0	0	0	28.49	38.47	27.51	22.29	26.08	27.49	--	--	--	PREDICTED: uncharacterized protein LOC109008687 isoform X1 [Juglans regia]	--	SubName: Full=uncharacterized protein LOC109008687 isoform X1 {ECO:0000313|RefSeq:XP_018844422.1};	--	--
gene-Jman002G0127000	1.6	1.99	9.83	3.8	3.7	0	0	0	0	5.09	6	4.95	3.52	3.92	2.77	0	0	0	--	--	--	--	--	--	--	--
gene-Jman002G0128500	10.46	10.32	8.72	19.35	19.85	14.52	18.52	19.39	20.31	12.2	12.95	14.1	18.14	19.49	19.92	26.04	25.32	23.68	GO:0005737,cytoplasm; GO:0008964,phosphoenolpyruvate carboxylase activity; GO:0015977,carbon fixation; GO:0006099,tricarboxylic acid cycle	ko00620: Pyruvate metabolism; ko00710: Carbon fixation in photosynthetic organisms; ko01200: Carbon metabolism	K01595 phosphoenolpyruvate carboxylase [EC:4.1.1.31] | (RefSeq) phosphoenolpyruvate carboxylase 2 (A)	PREDICTED: phosphoenolpyruvate carboxylase 2 [Juglans regia]	RecName: Full=Phosphoenolpyruvate carboxylase 2; Short=PEPC 2; Short=PEPCase 2; Short=ppcC; EC=4.1.1.31;	SubName: Full=phosphoenolpyruvate carboxylase 2 {ECO:0000313|RefSeq:XP_018808616.1};	--	PF00311.17:Phosphoenolpyruvate carboxylase
gene-Jman002G0129400	0	0	0	2.06	2.36	2.3	3.29	2.92	1.81	5.71	4.47	3.97	0	0	0	0.61	1.04	1.11	--	--	--	PREDICTED: uncharacterized protein LOC109002177 [Juglans regia]	--	SubName: Full=uncharacterized protein LOC109002177 {ECO:0000313|RefSeq:XP_018835364.1};	--	--
gene-Jman002G0131000	28.82	20.69	13.59	14.16	13.29	14.79	32.87	13.85	33.04	14.41	14.26	14.32	12.75	10.78	12.06	62.23	45.45	17.67	GO:0005794,Golgi apparatus; GO:0016021,integral component of membrane; GO:0009506,plasmodesma; GO:0005773,vacuole; GO:0016413,O-acetyltransferase activity; GO:0071554,cell wall organization or biogenesis	--	K23877 xyloglucan O-acetyltransferase | (RefSeq) protein ALTERED XYLOGLUCAN 4 (A)	PREDICTED: protein trichome birefringence-like 39 [Juglans regia]	RecName: Full=Protein trichome birefringence-like 39;	SubName: Full=protein trichome birefringence-like 39 {ECO:0000313|RefSeq:XP_018832878.1};	--	PF13839.6:GDSL/SGNH-like Acyl-Esterase family found in Pmr5 and Cas1p
gene-Jman002G0142000	6.29	12.27	2.4	7.58	6.72	10.35	15.41	26.15	16.74	7.95	6.71	5.89	6.76	9.25	4.43	39.56	19.48	7.53	--	--	--	PREDICTED: protein E6-like [Juglans regia]	--	SubName: Full=protein E6-like {ECO:0000313|RefSeq:XP_018853316.1};	--	--
gene-Jman002G0142800	5.36	41.33	149.85	5.87	6.92	6.67	11.29	7.28	9.9	7.05	7.42	5.21	8.6	26.1	8.7	74.17	43.36	14.79	GO:0005634,nucleus; GO:0003677,DNA binding; GO:0003700,DNA-binding transcription factor activity; GO:0006952,defense response; GO:0009873,ethylene-activated signaling pathway; GO:0006351,transcription, DNA-templated	--	K09286 EREBP-like factor | (RefSeq) ethylene-responsive transcription factor 4-like (A)	PREDICTED: ethylene-responsive transcription factor 4-like [Juglans regia]	RecName: Full=Ethylene-responsive transcription factor 4; AltName: Full=Ethylene-responsive element-binding factor 3; Short=EREBP-3; AltName: Full=Ethylene-responsive element-binding factor 4 homolog; AltName: Full=NsERF3;	SubName: Full=ethylene-responsive transcription factor 4-like {ECO:0000313|RefSeq:XP_018814873.1};	--	PF00847.20:AP2 domain
gene-Jman002G0146300	0.22	2.4	81.31	10.36	13.21	4.09	1.69	3.2	1.71	1.7	2.55	2.02	3.35	12.02	3.7	0.79	0.88	1.32	--	--	--	PREDICTED: uncharacterized protein LOC108999522 [Juglans regia]	--	SubName: Full=uncharacterized protein LOC108999522 {ECO:0000313|RefSeq:XP_018831979.1};	--	PF04720.12:PDDEXK-like family of unknown function
gene-Jman002G0147000	0	0	0	0	0	0.08	4.49	4.91	3.73	0	0	0	0	0	0	3.06	3.83	3.6	--	--	--	PREDICTED: uncharacterized protein LOC109007609 [Juglans regia]	--	SubName: Full=uncharacterized protein LOC109007609 {ECO:0000313|RefSeq:XP_018842899.1};	--	--
gene-Jman002G0147500	3.08	3.39	1.72	3.89	3.81	4.97	6.24	4.24	6.59	17.98	13.62	13.88	6.98	2.77	5.39	43.25	32.07	17.51	GO:0000148,1,3-beta-D-glucan synthase complex; GO:0005794,Golgi apparatus; GO:0016021,integral component of membrane; GO:0005886,plasma membrane; GO:0009506,plasmodesma; GO:0003843,1,3-beta-D-glucan synthase activity; GO:0006075,(1->3)-beta-D-glucan biosynthetic process; GO:0006952,defense response; GO:0052542,defense response by callose deposition; GO:0052544,defense response by callose depositi…	--	K11000 callose synthase [EC:2.4.1.-] | (RefSeq) callose synthase 12-like (A)	PREDICTED: callose synthase 12-like [Juglans regia]	RecName: Full=Callose synthase 12; EC=2.4.1.34; AltName: Full=1,3-beta-glucan synthase; AltName: Full=Protein GLUCAN SYNTHASE-LIKE 5; AltName: Full=Protein POWDERY MILDEW RESISTANT 4;	SubName: Full=callose synthase 12-like {ECO:0000313|RefSeq:XP_018832087.1};	1,3-beta-glucan synthase/callose synthase catalytic subunit	PF02364.15:1,3-beta-glucan synthase component
gene-Jman002G0150500	42.45	52.77	28.8	86.39	80.7	103.2	61.2	88.38	66.16	52.26	42.82	46.21	8.98	11.35	7.57	0.62	0.48	3.24	GO:0005618,cell wall; GO:0005576,extracellular region; GO:0016020,membrane; GO:0009506,plasmodesma; GO:0071555,cell wall organization; GO:0019953,sexual reproduction; GO:0006949,syncytium formation	--	K20628 expansin | (RefSeq) expansin-B3 (A)	PREDICTED: expansin-B3 [Juglans regia]	RecName: Full=Expansin-B3; Short=At-EXPB3; Short=AtEXPB3; AltName: Full=Ath-ExpBeta-1.6; AltName: Full=Beta-expansin-3; Flags: Precursor;	SubName: Full=expansin-B3 {ECO:0000313|RefSeq:XP_018858732.1};	--	PF01357.21:Pollen allergen
gene-Jman002G0151400	5.9	22.79	5.13	3.4	4.01	3.61	19.17	6.33	12.3	8.33	4.57	5.4	5.91	12.26	4.19	2.15	2.7	3.47	GO:0005737,cytoplasm; GO:0005634,nucleus; GO:0003700,DNA-binding transcription factor activity; GO:0043565,sequence-specific DNA binding; GO:0009873,ethylene-activated signaling pathway; GO:1900036,positive regulation of cellular response to heat; GO:0045893,positive regulation of transcription, DNA-templated; GO:2000070,regulation of response to water deprivation; GO:0009651,response to salt str…	--	K09286 EREBP-like factor | (RefSeq) ethylene-responsive transcription factor ERF054-like (A)	PREDICTED: ethylene-responsive transcription factor ERF054-like [Juglans regia]	RecName: Full=Ethylene-responsive transcription factor ERF053 {ECO:0000305}; Short=AtERF53 {ECO:0000303|PubMed:22095047};	SubName: Full=ethylene-responsive transcription factor ERF054-like {ECO:0000313|RefSeq:XP_018850912.1};	--	PF00847.20:AP2 domain
gene-Jman002G0152900	97.24	24.04	54.08	12.27	3.95	4.76	1.72	3.3	2.58	23.65	13.44	17.01	0.71	0.05	0.15	4.38	1.95	0	GO:0008171,O-methyltransferase activity; GO:0046983,protein dimerization activity	ko00950: Isoquinoline alkaloid biosynthesis	K13390 (R,S)-reticuline 7-O-methyltransferase [EC:2.1.1.291] | (RefSeq) (R,S)-reticuline 7-O-methyltransferase (A)	PREDICTED: (R,S)-reticuline 7-O-methyltransferase-like [Juglans regia]	RecName: Full=Desmethylxanthohumol 6'-O-methyltransferase {ECO:0000305}; EC=2.1.1.338 {ECO:0000269|PubMed:18223037}; AltName: Full=O-methyltransferase 1 {ECO:0000303|PubMed:18223037}; Short=HlOMT1 {ECO:0000303|PubMed:18223037};	SubName: Full=(R,S)-reticuline 7-O-methyltransferase-like {ECO:0000313|RefSeq:XP_018818079.1};	Hydroxyindole-O-methyltransferase and related SAM-dependent methyltransferases	PF08100.11:Dimerisation domain
gene-Jman002G0161000	58.9	50.83	26.08	6.18	6.71	4.32	4.49	2.99	4.2	9.15	17.21	14.41	3.74	7.28	2.78	1.7	1.3	2.55	--	--	--	PREDICTED: uncharacterized protein LOC109018158 [Juglans regia]	--	SubName: Full=uncharacterized protein LOC108979455 {ECO:0000313|RefSeq:XP_018805678.1}; SubName: Full=uncharacterized protein LOC109018158 {ECO:0000313|RefSeq:XP_018855884.1};	--	PF12609.8:Wound-induced protein
gene-Jman002G0161600	6.86	4.27	0.49	2.95	2.15	0.81	0.17	0.32	0.51	4.07	5.19	6.51	0.66	0.7	0.83	0	0	0.86	--	--	--	PREDICTED: uncharacterized protein LOC109003954 [Juglans regia]	--	SubName: Full=uncharacterized protein LOC109003954 {ECO:0000313|RefSeq:XP_018837847.1};	--	PF12609.8:Wound-induced protein
gene-Jman002G0161800	19.24	13.86	3.89	2.93	2.05	2.79	4.16	1.19	4.27	8.47	10.29	12.15	2.28	3.55	1.98	0.39	0.44	1.67	--	--	--	PREDICTED: uncharacterized protein LOC109003954 [Juglans regia]	--	SubName: Full=uncharacterized protein LOC109003954 {ECO:0000313|RefSeq:XP_018837847.1};	--	PF12609.8:Wound-induced protein
gene-Jman002G0162100	38.83	25.62	7.42	5.55	4.8	7.12	6.56	2.23	5.43	13.51	19.75	24	2.63	6.48	3.97	0.34	0.59	1.58	--	--	--	PREDICTED: uncharacterized protein LOC109018158 [Juglans regia]	--	SubName: Full=uncharacterized protein LOC108979455 {ECO:0000313|RefSeq:XP_018805678.1}; SubName: Full=uncharacterized protein LOC109018158 {ECO:0000313|RefSeq:XP_018855884.1};	--	PF12609.8:Wound-induced protein
gene-Jman002G0162400	26.82	14.45	4.95	3.3	2.81	2.59	4.37	2.38	3.74	6.85	6.86	9.77	1.15	3.68	3.31	0	0	0	--	--	--	PREDICTED: uncharacterized protein LOC109003954 [Juglans regia]	--	SubName: Full=uncharacterized protein LOC109003954 {ECO:0000313|RefSeq:XP_018837847.1};	--	PF12609.8:Wound-induced protein
gene-Jman002G0164000	4.73	3.39	7.97	10.98	11.09	9.32	12.61	12.51	12.08	4.86	4.51	4.79	9.54	14.45	7.36	4.97	4.79	9.09	GO:0016021,integral component of membrane; GO:0005886,plasma membrane; GO:0005337,nucleoside transmembrane transporter activity; GO:0015858,nucleoside transport	--	K15014 solute carrier family 29 (equilibrative nucleoside transporter), member 1/2/3 | (RefSeq) equilibrative nucleotide transporter 3-like (A)	PREDICTED: equilibrative nucleotide transporter 3-like [Juglans regia]	RecName: Full=Equilibrative nucleotide transporter 3; Short=AtENT3; AltName: Full=Nucleoside transporter ENT3; AltName: Full=Protein FLUOROURIDINE RESISTANT 1;	SubName: Full=equilibrative nucleotide transporter 3-like {ECO:0000313|RefSeq:XP_018821955.1};	Nucleoside transporter	PF01733.18:Nucleoside transporter
gene-Jman002G0164500	0.63	7.69	1.4	0.62	0.56	0.29	0.19	0.36	0.34	0.41	0.11	0.12	0.96	0.51	0.93	0.31	0.23	0.35	GO:0005634,nucleus; GO:0000981,DNA-binding transcription factor activity, RNA polymerase II-specific; GO:0043565,sequence-specific DNA binding; GO:0001135,RNA polymerase II transcription regulator recruiting activity; GO:0044212,transcription regulatory region DNA binding; GO:0030154,cell differentiation; GO:0045893,positive regulation of transcription, DNA-templated; GO:0006357,regulation of tra…	--	K09422 transcription factor MYB, plant | (RefSeq) myb-related protein Myb4-like (A)	PREDICTED: myb-related protein Myb4-like [Juglans regia]	RecName: Full=Transcription factor MYB4 {ECO:0000305}; AltName: Full=Myb-related protein 4 {ECO:0000305}; Short=OsMyb4 {ECO:0000303|PubMed:14675437}; AltName: Full=Transcription factor RLTR1 {ECO:0000312|EMBL:AAP92750.1};	SubName: Full=myb-related protein Myb4-like {ECO:0000313|RefSeq:XP_018821927.1};	Transcription factor, Myb superfamily	PF00249.31:Myb-like DNA-binding domain
gene-Jman002G0168000	2.42	17.02	17.08	1.18	0.99	1.55	3.35	2.41	1.83	1.33	1.47	1.91	3.54	7.26	4.02	1.17	0.64	1.09	GO:0005509,calcium ion binding; GO:0009733,response to auxin	--	K16465 centrin-1 | (RefSeq) calcium-binding protein PBP1-like (A)	PREDICTED: calcium-binding protein PBP1-like [Juglans regia]	RecName: Full=Calcium-binding protein PBP1; AltName: Full=KIC-related protein 2; AltName: Full=PINOID-binding protein 1;	SubName: Full=calcium-binding protein PBP1-like {ECO:0000313|RefSeq:XP_018821926.1};	Ca2+-binding protein (centrin/caltractin), EF-Hand superfamily protein	PF13833.6:EF-hand domain pair
gene-Jman002G0169300	455.86	272.88	805.54	331.49	304.23	227.43	215.3	235.83	186.02	218.81	254.26	175.22	109.69	283.45	160.06	23.52	20.11	82.59	GO:0048046,apoplast; GO:0005618,cell wall; GO:0004553,hydrolase activity, hydrolyzing O-glycosyl compounds; GO:0016762,xyloglucan:xyloglucosyl transferase activity; GO:0042546,cell wall biogenesis; GO:0071555,cell wall organization; GO:0010411,xyloglucan metabolic process	--	K08235 xyloglucan:xyloglucosyl transferase [EC:2.4.1.207] | (RefSeq) xyloglucan endotransglucosylase/hydrolase protein 9-like isoform X1 (A)	PREDICTED: xyloglucan endotransglucosylase/hydrolase protein 9-like isoform X1 [Juglans regia]	RecName: Full=Xyloglucan endotransglucosylase/hydrolase protein 9; Short=At-XTH9; Short=XTH-9; EC=2.4.1.207; Flags: Precursor;	SubName: Full=xyloglucan endotransglucosylase/hydrolase protein 9-like isoform X1 {ECO:0000313|RefSeq:XP_018821945.1}; SubName: Full=xyloglucan endotransglucosylase/hydrolase protein 9-like isoform X2 {ECO:0000313|RefSeq:XP_018821946.1};	--	PF00722.21:Glycosyl hydrolases family 16
gene-Jman002G0170100	1.93	1.35	3.07	35.87	37.11	22.35	35.12	62.51	25.06	8.88	7.16	6.44	0.53	1.12	0.5	0.24	0.26	0.72	GO:0005634,nucleus; GO:0003700,DNA-binding transcription factor activity; GO:0043565,sequence-specific DNA binding; GO:0006355,regulation of transcription, DNA-templated; GO:0006351,transcription, DNA-templated	ko04075: Plant hormone signal transduction	K14494 DELLA protein | (RefSeq) DELLA protein GAI1 (A)	PREDICTED: scarecrow-like protein 32 [Juglans regia]	RecName: Full=Scarecrow-like protein 32; Short=AtSCL32; AltName: Full=GRAS family protein 18; Short=AtGRAS-18;	SubName: Full=scarecrow-like protein 32 {ECO:0000313|RefSeq:XP_018846409.1};	--	PF03514.14:GRAS domain family
gene-Jman002G0171500	0.19	0.2	0.05	0.28	0.3	0.15	0.64	0.48	0.54	0.28	0.52	0.38	18.56	4.95	17.93	19.3	21.77	16.23	GO:0016021,integral component of membrane	--	K19984 exocyst complex component 5 | (RefSeq) uncharacterized protein LOC112294431 (A)	PREDICTED: formin-like protein 3 isoform X1 [Juglans regia]	RecName: Full=Formin-like protein 3; Short=AtFH3; Short=AtFORMIN-3; Flags: Precursor;	SubName: Full=formin-like protein 3 isoform X1 {ECO:0000313|RefSeq:XP_018846413.1};	Rho GTPase effector BNI1 and related formins	PF02181.23:Formin Homology 2 Domain
gene-Jman002G0172900	1.98	2.64	3.97	10.91	10.41	6.71	11.37	10	9.43	3.96	7.17	7.11	10.01	8.56	7.63	72.01	49.8	20.04	GO:0005634,nucleus; GO:0030674,protein binding, bridging; GO:0008270,zinc ion binding; GO:0007623,circadian rhythm; GO:0009909,regulation of flower development	ko04712: Circadian rhythm - plant	K12135 zinc finger protein CONSTANS | (RefSeq) CO; B-box type zinc finger protein with CCT domain-containing protein (A)	PREDICTED: B-box domain protein 30 [Juglans regia]	RecName: Full=B-box domain protein 30 {ECO:0000303|PubMed:19920209}; Short=AtBBX30 {ECO:0000303|PubMed:19920209}; AltName: Full=Microprotein 1A {ECO:0000303|PubMed:27015278};	SubName: Full=B-box domain protein 30 {ECO:0000313|RefSeq:XP_018853453.1};	--	PF00643.24:B-box zinc finger
gene-Jman002G0176000	20.82	16.67	26.73	44.71	44.75	51.43	32.8	57.05	21.52	21.05	21.36	22.45	12.59	11.66	15.8	3.26	2.53	5.07	GO:0005634,nucleus; GO:0003700,DNA-binding transcription factor activity; GO:0000981,DNA-binding transcription factor activity, RNA polymerase II-specific; GO:0043565,sequence-specific DNA binding; GO:0001135,RNA polymerase II transcription regulator recruiting activity; GO:0044212,transcription regulatory region DNA binding; GO:0009913,epidermal cell differentiation; GO:0007275,multicellular org…	--	K09422 transcription factor MYB, plant | (RefSeq) MYB-like transcription factor ETC3 (A)	PREDICTED: transcription factor CPC-like isoform X1 [Juglans regia]	RecName: Full=Transcription factor CPC; AltName: Full=Protein CAPRICE;	SubName: Full=transcription factor CPC-like isoform X1 {ECO:0000313|RefSeq:XP_018813014.1}; SubName: Full=transcription factor CPC-like isoform X2 {ECO:0000313|RefSeq:XP_018813015.1};	--	PF00249.31:Myb-like DNA-binding domain
gene-Jman002G0180100	0.85	0.59	0.65	0.52	1.1	7.76	4.67	4.41	4.1	0.84	1.06	0.83	0.45	0.58	0.5	4.36	4.82	3.89	GO:0005684,U2-type spliceosomal complex; GO:0003677,DNA binding; GO:0046872,metal ion binding; GO:0045292,mRNA cis splicing, via spliceosome; GO:0034247,snoRNA splicing	--	K13127 RING finger protein 113A | (RefSeq) zinc finger CCCH domain-containing protein 1-like isoform X1 (A)	PREDICTED: zinc finger CCCH domain-containing protein 1-like isoform X2 [Juglans regia]	RecName: Full=Zinc finger CCCH domain-containing protein 1; Short=AtC3H1;	SubName: Full=zinc finger CCCH domain-containing protein 1-like isoform X2 {ECO:0000313|RefSeq:XP_018810907.1, ECO:0000313|RefSeq:XP_018810909.1, ECO:0000313|RefSeq:XP_018810910.1};	Predicted E3 ubiquitin ligase	PF00642.24:Zinc finger C-x8-C-x5-C-x3-H type (and similar)
gene-Jman002G0180200	0	0	0	0	0	10.16	4.03	7.49	4.32	0	0	0.13	0	0	0	12.23	12.93	11.47	--	--	--	--	--	--	--	--
gene-Jman002G0183100	3.02	1.32	9.84	0.95	0.61	0.94	2.85	0.97	1.34	0.93	0.82	0.61	11.22	1.7	3.48	33.37	45.54	33.03	GO:0005634,nucleus; GO:0003700,DNA-binding transcription factor activity; GO:0043565,sequence-specific DNA binding; GO:0044212,transcription regulatory region DNA binding; GO:0080169,cellular response to boron-containing substance deprivation; GO:0016036,cellular response to phosphate starvation; GO:0009873,ethylene-activated signaling pathway; GO:0045892,negative regulation of transcription, DNA…	ko04016: MAPK signaling pathway - plant; ko04626: Plant-pathogen interaction	K13424 WRKY transcription factor 33 | (Kazusa) Lj1g3v2416620.1; - (A)	PREDICTED: probable WRKY transcription factor 31 [Juglans regia]	RecName: Full=WRKY transcription factor 6 {ECO:0000303|PubMed:11722756}; AltName: Full=WRKY DNA-binding protein 6 {ECO:0000303|PubMed:11722756}; Short=AtWRKY6 {ECO:0000303|PubMed:11722756};	SubName: Full=probable WRKY transcription factor 31 {ECO:0000313|RefSeq:XP_018811738.1};	--	PF03106.15:WRKY DNA -binding domain
gene-Jman002G0185300	37.01	46.07	34.98	20.59	18.09	18.22	10.36	15.4	13.01	47.26	36.64	38.04	18.82	20.53	23.53	0.78	1.82	4.63	--	--	K06995 uncharacterized protein | (RefSeq) hypothetical protein (A)	PREDICTED: uncharacterized protein LOC109001736 [Juglans regia]	--	SubName: Full=uncharacterized protein LOC109001736 {ECO:0000313|RefSeq:XP_018834686.1};	--	PF05899.12:Protein of unknown function (DUF861)
gene-Jman002G0185500	2.75	1.03	1.5	6.17	6.54	7.59	4.93	6.37	3.28	1.79	2.09	3.07	0.7	1.2	0.85	0.24	0.42	0.37	GO:0005634,nucleus; GO:0043565,sequence-specific DNA binding; GO:0006355,regulation of transcription, DNA-templated; GO:0006351,transcription, DNA-templated	--	--	PREDICTED: homeobox protein SBH1-like [Juglans regia]	RecName: Full=Homeobox protein SBH1;	SubName: Full=homeobox protein SBH1-like {ECO:0000313|RefSeq:XP_018834699.1};	Transcription factor MEIS1 and related HOX domain proteins	PF03791.13:KNOX2 domain
gene-Jman002G0188500	28.02	52.37	30.89	33.33	25.85	25.92	65.71	27.85	88.97	13.01	15.75	16.13	190.79	112.35	134.23	263.6	260.65	293.08	GO:0009815,1-aminocyclopropane-1-carboxylate oxidase activity; GO:0031418,L-ascorbic acid binding; GO:0046872,metal ion binding; GO:0009693,ethylene biosynthetic process	ko00270: Cysteine and methionine metabolism	K05933 aminocyclopropanecarboxylate oxidase [EC:1.14.17.4] | (RefSeq) 1-aminocyclopropane-1-carboxylate oxidase (A)	PREDICTED: 1-aminocyclopropane-1-carboxylate oxidase [Juglans regia]	RecName: Full=1-aminocyclopropane-1-carboxylate oxidase 3; Short=ACC oxidase 3; EC=1.14.17.4; AltName: Full=Ethylene-forming enzyme; Short=EFE;	SubName: Full=1-aminocyclopropane-1-carboxylate oxidase {ECO:0000313|RefSeq:XP_018840784.1};	Iron/ascorbate family oxidoreductases	PF03171.20:2OG-Fe(II) oxygenase superfamily
gene-Jman002G0188600	3.11	5.05	2.51	7.12	6.58	2.9	10.72	7.54	11.38	7.46	8.03	7.19	18.99	16.75	14.29	21.82	26.32	29.57	GO:0005737,cytoplasm; GO:0016791,phosphatase activity; GO:0004725,protein tyrosine phosphatase activity	--	K18045 tyrosine-protein phosphatase SIW14 [EC:3.1.3.48] | (RefSeq) probable tyrosine-protein phosphatase At1g05000 (A)	PREDICTED: probable tyrosine-protein phosphatase At1g05000 [Juglans regia]	RecName: Full=Tyrosine-protein phosphatase DSP1 {ECO:0000305}; EC=3.1.3.48 {ECO:0000255|PROSITE-ProRule:PRU10044, ECO:0000269|PubMed:18433060, ECO:0000269|PubMed:21409566}; AltName: Full=Protein PLANT AND FUNGI ATYPICAL DUAL-SPECIFICITY PHOSPHATASE 1 {ECO:0000303|PubMed:21409566}; Short=AtPFA-DSP1 {ECO:0000303|PubMed:21409566}; AltName: Full=Tyrosine-protein phosphatase At1g05000 {ECO:0000305};	SubName: Full=probable tyrosine-protein phosphatase At1g05000 {ECO:0000313|RefSeq:XP_018840783.1};	Predicted protein tyrosine phosphatase	PF03162.13:Tyrosine phosphatase family
gene-Jman002G0190200	2.86	2.9	7.1	1.46	1.41	1.3	4	2.29	4.45	0.64	0.68	0.63	3.62	3.01	3.66	4.68	4.84	4.94	GO:0005634,nucleus; GO:0003677,DNA binding; GO:0003700,DNA-binding transcription factor activity; GO:0042802,identical protein binding; GO:0010313,phytochrome binding; GO:0046983,protein dimerization activity; GO:0015995,chlorophyll biosynthetic process; GO:0009740,gibberellic acid mediated signaling pathway; GO:0006783,heme biosynthetic process; GO:0009959,negative gravitropism; GO:0010100,negat…	ko04075: Plant hormone signal transduction	K16189 phytochrome-interacting factor 4 | (RefSeq) transcription factor PIF4-like (A)	PREDICTED: transcription factor PIF1-like [Juglans regia]	RecName: Full=Transcription factor PIF1; AltName: Full=Basic helix-loop-helix protein 15; Short=AtbHLH15; Short=bHLH 15; AltName: Full=Protein PHY-INTERACTING FACTOR 1; AltName: Full=Protein PHYTOCHROME INTERACTING FACTOR 3-LIKE 5; AltName: Full=Transcription factor EN 101; AltName: Full=bHLH transcription factor bHLH015;	SubName: Full=transcription factor PIF1-like {ECO:0000313|RefSeq:XP_018840754.1, ECO:0000313|RefSeq:XP_018840755.1, ECO:0000313|RefSeq:XP_018840756.1};	--	PF00010.26:Helix-loop-helix DNA-binding domain
gene-Jman002G0190700	704.68	557.25	1525.45	419.83	401.9	454.55	461.63	317.27	529.18	1776.85	1520.02	1340.79	425.53	1029.17	646.49	4.88	13.13	192.25	--	--	--	PREDICTED: glycine-rich protein 5-like [Juglans regia]	--	SubName: Full=glycine-rich protein 5-like {ECO:0000313|RefSeq:XP_018840753.1};	--	--
gene-Jman002G0194400	13.73	11.13	20.84	35.68	38.97	29.29	42.52	36.58	44.26	13.84	16.92	18.57	13.06	21.05	17.33	0.35	0.49	3.54	GO:0016021,integral component of membrane; GO:0009705,plant-type vacuole membrane; GO:0015238,drug transmembrane transporter activity; GO:0015299,solute:proton antiporter activity; GO:0022857,transmembrane transporter activity; GO:0006855,drug transmembrane transport; GO:0009813,flavonoid biosynthetic process; GO:0010231,maintenance of seed dormancy; GO:0010023,proanthocyanidin biosynthetic proce…	--	K03327 multidrug resistance protein, MATE family | (RefSeq) protein DETOXIFICATION 41-like (A)	PREDICTED: protein DETOXIFICATION 41-like [Juglans regia]	RecName: Full=Protein DETOXIFICATION 41 {ECO:0000303|PubMed:11739388}; Short=AtDTX41 {ECO:0000303|PubMed:11739388}; AltName: Full=Multidrug and toxic compound extrusion protein 41 {ECO:0000305}; Short=MATE protein 41 {ECO:0000305}; AltName: Full=Protein TANNIN-DEFICIENT SEED 3 {ECO:0000303|PubMed:12376625, ECO:0000303|PubMed:24903359}; AltName: Full=Protein TRANSPARENT TESTA 12 {ECO:0000303|PubMe…	SubName: Full=protein DETOXIFICATION 41-like {ECO:0000313|RefSeq:XP_018840720.1};	Uncharacterized membrane protein, predicted efflux pump	PF01554.18:MatE
gene-Jman002G0197500	0.11	0.03	0.19	0.31	0.49	0.41	0.68	0.64	0.45	0.38	0.2	0.22	0.23	0.29	0.21	5.8	5.95	3.65	GO:0016021,integral component of membrane; GO:0005886,plasma membrane; GO:0005524,ATP binding; GO:0005516,calmodulin binding; GO:0030246,carbohydrate binding; GO:0004674,protein serine/threonine kinase activity; GO:0045087,innate immune response; GO:0006468,protein phosphorylation; GO:0009620,response to fungus	ko04016: MAPK signaling pathway - plant	K20606 mitogen-activated protein kinase kinase kinase ANP1 [EC:2.7.11.25] | (RefSeq) receptor-like serine/threonine-protein kinase SD1-7 isoform X1 (A)	PREDICTED: G-type lectin S-receptor-like serine/threonine-protein kinase CES101 isoform X2 [Juglans regia]	RecName: Full=G-type lectin S-receptor-like serine/threonine-protein kinase CES101; EC=2.7.11.1; AltName: Full=Protein CALLUS EXPRESSION OF RBCS 101; Flags: Precursor;	SubName: Full=G-type lectin S-receptor-like serine/threonine-protein kinase CES101 isoform X2 {ECO:0000313|RefSeq:XP_018837024.1};	--	PF07714.17:Protein tyrosine kinase
gene-Jman002G0198100	0.92	1.27	1.65	0.71	0.57	0.37	1.91	1.07	1.26	0.55	0.19	0.51	1.65	2.3	2.12	1.59	1.16	1.11	GO:0016021,integral component of membrane; GO:0046872,metal ion binding; GO:0061630,ubiquitin protein ligase activity; GO:0043161,proteasome-mediated ubiquitin-dependent protein catabolic process	--	K10664 E3 ubiquitin-protein ligase ATL6/9/15/31/42/55 [EC:2.3.2.27] | (RefSeq) RING-H2 finger protein ATL54 (A)	PREDICTED: RING-H2 finger protein ATL52-like [Juglans regia]	RecName: Full=RING-H2 finger protein ATL54; EC=2.3.2.27 {ECO:0000305}; AltName: Full=RING-type E3 ubiquitin transferase ATL54 {ECO:0000305};	SubName: Full=RING-H2 finger protein ATL52-like {ECO:0000313|RefSeq:XP_018847753.1};	FOG: Predicted E3 ubiquitin ligase	PF13639.6:Ring finger domain
gene-Jman002G0199200	0.74	0.39	0.52	0.15	0.15	0.21	0.07	0.06	0.1	0.31	0.27	0.3	1.45	1.61	1.05	4	3.6	3.9	--	--	--	PREDICTED: putative WEB family protein At1g65010, chloroplastic [Juglans regia]	--	SubName: Full=putative WEB family protein At1g65010, chloroplastic {ECO:0000313|RefSeq:XP_018847765.1, ECO:0000313|RefSeq:XP_018847766.1, ECO:0000313|RefSeq:XP_018847767.1};	--	PF05701.11:Weak chloroplast movement under blue light
gene-Jman002G0199500	6.73	5.23	21.8	5.12	4.67	4.78	2.43	4.48	3.21	11.12	11.97	16.1	33.98	10.79	37.44	12.23	24.02	23.35	GO:0019898,extrinsic component of membrane; GO:0005886,plasma membrane; GO:0007165,signal transduction	--	--	PREDICTED: lanC-like protein GCL1 [Juglans regia]	RecName: Full=LanC-like protein GCL1; AltName: Full=G protein-coupled receptor 2-like protein 1; Short=Protein GCR2-like 1;	SubName: Full=lanC-like protein GCL1 {ECO:0000313|RefSeq:XP_018847768.1};	Lanthionine synthetase C-like protein 1	PF05147.13:Lanthionine synthetase C-like protein
gene-Jman002G0201200	5.67	2.94	4.57	1.8	2.78	2.81	1.55	2	1.76	4.82	6.7	6.28	1.29	3.73	1.62	0.53	0.53	1.12	--	ko00130: Ubiquinone and other terpenoid-quinone biosynthesis	K14759 isochorismate synthase / 2-succinyl-5-enolpyruvyl-6-hydroxy-3-cyclohexene-1-carboxylate synthase / 2-succinyl-6-hydroxy-2,4-cyclohexadiene-1-carboxylate synthase / O-succinylbenzoate synthase [EC:5.4.4.2 2.2.1.9 4.2.99.20 4.2.1.113] | (RefSeq) protein PHYLLO, chloroplastic isoform X1 (A)	PREDICTED: monoacylglycerol lipase abhd6-A-like [Juglans regia]	--	SubName: Full=monoacylglycerol lipase abhd6-A-like {ECO:0000313|RefSeq:XP_018860339.1};	Predicted hydrolase/acyltransferase (alpha/beta hydrolase superfamily)	PF00561.20:alpha/beta hydrolase fold
gene-Jman002G0205800	8.22	2.01	3.35	32.77	38.83	31.66	33.84	55.59	23.18	4.74	5.45	5.52	0.45	0.86	0.38	0.04	0.11	0.46	GO:0005634,nucleus; GO:0071249,cellular response to nitrate; GO:0015706,nitrate transport; GO:0071705,nitrogen compound transport; GO:0006355,regulation of transcription, DNA-templated; GO:0010167,response to nitrate; GO:1901698,response to nitrogen compound; GO:0006351,transcription, DNA-templated	ko03050: Proteasome	K03029 26S proteasome regulatory subunit N10 | (RefSeq) 26S proteasome non-ATPase regulatory subunit 4 homolog (A)	PREDICTED: uncharacterized protein LOC109013241 [Juglans regia]	RecName: Full=Nitrate regulatory gene2 protein {ECO:0000303|PubMed:26744214}; Short=NRG2 protein {ECO:0000303|PubMed:26744214};	SubName: Full=uncharacterized protein LOC109013241 {ECO:0000313|RefSeq:XP_018850815.1};	--	PF04782.12:Protein of unknown function (DUF632)
gene-Jman002G0206800	12.06	2.25	1.81	31.95	35.92	44.07	35.01	52.14	22.78	17.74	13.41	15.72	1.12	2.16	0.45	0.47	0.6	1.67	--	--	--	PREDICTED: protein UPSTREAM OF FLC [Juglans regia]	RecName: Full=Protein UPSTREAM OF FLC;	SubName: Full=protein UPSTREAM OF FLC {ECO:0000313|RefSeq:XP_018850816.1};	--	PF06136.13:Domain of unknown function (DUF966)
gene-Jman002G0208900	22.28	23.27	15.15	45.71	45.94	37.98	59.88	34.91	49.7	37.06	36.75	28.4	156.16	164.33	192.04	112.91	105.68	91.62	GO:0005737,cytoplasm; GO:0046914,transition metal ion binding; GO:0046916,cellular transition metal ion homeostasis; GO:0030001,metal ion transport	--	K07213 copper chaperone | (RefSeq) copper transport protein ATX1 isoform X1 (A)	PREDICTED: heavy metal-associated isoprenylated plant protein 20 [Juglans regia]	RecName: Full=Heavy metal-associated isoprenylated plant protein 23 {ECO:0000303|PubMed:21072340, ECO:0000303|PubMed:23368984}; Short=AtHIP23 {ECO:0000303|PubMed:21072340, ECO:0000303|PubMed:23368984}; Flags: Precursor;	SubName: Full=heavy metal-associated isoprenylated plant protein 20 {ECO:0000313|RefSeq:XP_018850835.1};	Copper chaperone	PF00403.26:Heavy-metal-associated domain
gene-Jman002G0210500	5.27	7.96	52.56	4.89	2.8	2.73	2.65	1.97	1.72	3.13	1.89	2.51	2.04	2.37	2.42	2.33	4.95	8.07	--	--	--	PREDICTED: uncharacterized protein LOC109013289 [Juglans regia]	--	SubName: Full=uncharacterized protein LOC109013289 {ECO:0000313|RefSeq:XP_018850873.1};	--	--
gene-Jman002G0212600	4.21	1.94	1.07	3.04	3.24	7.23	6.14	13.17	4.98	2.71	1.43	2.26	0.4	0.74	0.43	0.14	0.3	0.49	GO:0016021,integral component of membrane; GO:0020037,heme binding; GO:0005506,iron ion binding; GO:0004497,monooxygenase activity; GO:0016705,oxidoreductase activity, acting on paired donors, with incorporation or reduction of molecular oxygen	--	K20562 biphenyl-4-hydroxylase | (RefSeq) cytochrome P450 CYP736A12-like (A)	PREDICTED: cytochrome P450 CYP736A12-like [Juglans regia]	RecName: Full=Cytochrome P450 CYP736A12; EC=1.14.-.-;	SubName: Full=cytochrome P450 CYP736A12-like {ECO:0000313|RefSeq:XP_018813741.1};	Cytochrome P450 CYP2 subfamily	PF00067.22:Cytochrome P450
gene-Jman002G0215300	0.22	0.15	0.39	0.65	0.94	0.08	5.31	2.17	5.6	0.52	0.39	0.65	0.15	0.16	0.16	9.89	4.62	0.34	GO:0005634,nucleus; GO:0003700,DNA-binding transcription factor activity; GO:0043565,sequence-specific DNA binding; GO:0042742,defense response to bacterium; GO:0050832,defense response to fungus; GO:0009867,jasmonic acid mediated signaling pathway; GO:0006351,transcription, DNA-templated	ko04626: Plant-pathogen interaction	K18835 WRKY transcription factor 2 | (Kazusa) Lj0g3v0248869.1; - (A)	PREDICTED: probable WRKY transcription factor 51 isoform X2 [Juglans regia]	RecName: Full=Probable WRKY transcription factor 51; AltName: Full=WRKY DNA-binding protein 51;	SubName: Full=probable WRKY transcription factor 51 isoform X2 {ECO:0000313|RefSeq:XP_018810764.1};	--	PF03106.15:WRKY DNA -binding domain
gene-Jman002G0215400	0.86	0.52	0.21	0.89	1.02	0.69	3.08	1.35	3.51	0.71	0.75	0.55	2.34	1.31	1.2	0.66	0.62	1.46	GO:0005886,plasma membrane; GO:0005525,GTP binding; GO:0003924,GTPase activity; GO:0015031,protein transport	ko04144: Endocytosis; ko04145: Phagosome	K07897 Ras-related protein Rab-7A | (RefSeq) ras-related protein Rab7-like (A)	PREDICTED: ras-related protein Rab7-like, partial [Juglans regia]	RecName: Full=Ras-related protein Rab7;	SubName: Full=ras-related protein Rab7-like {ECO:0000313|RefSeq:XP_018856969.1};	Ras-related GTPase	PF00071.22:Ras family
gene-Jman002G0217300	11.48	7.35	16.73	22.2	21.98	34.78	20.8	37.71	16.25	10.42	13.93	12.12	3.95	4.72	7.95	1.91	3.24	3.93	GO:0005634,nucleus; GO:0003700,DNA-binding transcription factor activity; GO:0000978,RNA polymerase II proximal promoter sequence-specific DNA binding; GO:0044212,transcription regulatory region DNA binding; GO:1904369,positive regulation of sclerenchyma cell differentiation; GO:0045893,positive regulation of transcription, DNA-templated; GO:1901141,regulation of lignin biosynthetic process; GO:0…	ko04016: MAPK signaling pathway - plant; ko04626: Plant-pathogen interaction	K13424 WRKY transcription factor 33 | (RefSeq) probable WRKY transcription factor 25 (A)	PREDICTED: probable WRKY transcription factor 13 [Juglans regia]	RecName: Full=Probable WRKY transcription factor 13; AltName: Full=WRKY DNA-binding protein 13;	SubName: Full=probable WRKY transcription factor 13 {ECO:0000313|RefSeq:XP_018853949.1};	--	PF03106.15:WRKY DNA -binding domain
gene-Jman002G0218300	14.86	8.98	7.18	7.45	8.2	7.4	4.9	5.85	3.56	15.37	12.98	13.27	5.79	6.12	5.52	2.16	2.13	3.48	GO:0048476,Holliday junction resolvase complex; GO:0005634,nucleus; GO:0003677,DNA binding; GO:0004519,endonuclease activity; GO:0046872,metal ion binding; GO:0051301,cell division; GO:0006310,DNA recombination; GO:0006281,DNA repair; GO:0051321,meiotic cell cycle	ko03440: Homologous recombination	K10882 crossover junction endonuclease EME1 [EC:3.1.22.-] | (RefSeq) crossover junction endonuclease EME1B-like isoform X1 (A)	PREDICTED: crossover junction endonuclease EME1B-like isoform X3 [Juglans regia]	RecName: Full=Crossover junction endonuclease EME1B; EC=3.1.22.-; AltName: Full=Essential meiotic endonuclease 1B; Short=AtEME1B;	SubName: Full=crossover junction endonuclease EME1B-like isoform X3 {ECO:0000313|RefSeq:XP_018822645.1};	--	PF02732.15:ERCC4 domain
gene-Jman002G0221400	51.32	41.05	33.61	76.87	86.01	77.02	101.86	128.44	84.72	63.56	72.49	63.28	76.42	94.37	91.42	476.73	249.5	80.99	GO:0071944,cell periphery; GO:0005618,cell wall; GO:0005576,extracellular region; GO:0045330,aspartyl esterase activity; GO:0030599,pectinesterase activity; GO:0046910,pectinesterase inhibitor activity; GO:0042545,cell wall modification; GO:0045490,pectin catabolic process	ko00040: Pentose and glucuronate interconversions	K01051 pectinesterase [EC:3.1.1.11] | (RefSeq) pectinesterase 2-like (A)	PREDICTED: probable pectinesterase/pectinesterase inhibitor 51 [Juglans regia]	RecName: Full=Probable pectinesterase/pectinesterase inhibitor 51; Includes: RecName: Full=Pectinesterase inhibitor 51; AltName: Full=Pectin methylesterase inhibitor 51; Includes: RecName: Full=Pectinesterase 51; Short=PE 51; EC=3.1.1.11; AltName: Full=Pectin methylesterase 51; Short=AtPME51; Flags: Precursor;	SubName: Full=probable pectinesterase/pectinesterase inhibitor 51 {ECO:0000313|RefSeq:XP_018859093.1};	--	PF01095.19:Pectinesterase
gene-Jman002G0221600	0	0	0	11.28	10.26	6.71	36.15	8.22	35.64	2.53	2.42	2.87	21.44	18.72	24.77	22.79	18	12.15	GO:0005634,nucleus; GO:0003677,DNA binding; GO:0003700,DNA-binding transcription factor activity; GO:0046983,protein dimerization activity; GO:0010197,polar nucleus fusion; GO:0006355,regulation of transcription, DNA-templated; GO:0006351,transcription, DNA-templated	ko04075: Plant hormone signal transduction	K16189 phytochrome-interacting factor 4 | (RefSeq) transcription factor PIF4-like isoform X1 (A)	PREDICTED: transcription factor HEC3-like [Juglans regia]	RecName: Full=Transcription factor IND; AltName: Full=Basic helix-loop-helix protein 40; Short=AtbHLH40; Short=bHLH 40; AltName: Full=Protein INDEHISCENT; AltName: Full=Transcription factor EN 120; AltName: Full=bHLH transcription factor bHLH040;	SubName: Full=transcription factor HEC3-like {ECO:0000313|RefSeq:XP_018859087.1};	--	PF00010.26:Helix-loop-helix DNA-binding domain
gene-Jman002G0222000	0.67	0.32	0.19	0.61	0.55	0.22	1.11	1.36	0.99	2.08	1.95	1.23	3.7	3.06	3.3	780.1	540.14	81.08	GO:0071944,cell periphery; GO:0005618,cell wall; GO:0005576,extracellular region; GO:0045330,aspartyl esterase activity; GO:0030599,pectinesterase activity; GO:0046910,pectinesterase inhibitor activity; GO:0042545,cell wall modification; GO:0045490,pectin catabolic process	ko00040: Pentose and glucuronate interconversions	K01051 pectinesterase [EC:3.1.1.11] | (RefSeq) pectinesterase 2 (A)	PREDICTED: probable pectinesterase/pectinesterase inhibitor 51 [Juglans regia]	RecName: Full=Probable pectinesterase/pectinesterase inhibitor 51; Includes: RecName: Full=Pectinesterase inhibitor 51; AltName: Full=Pectin methylesterase inhibitor 51; Includes: RecName: Full=Pectinesterase 51; Short=PE 51; EC=3.1.1.11; AltName: Full=Pectin methylesterase 51; Short=AtPME51; Flags: Precursor;	SubName: Full=probable pectinesterase/pectinesterase inhibitor 51 {ECO:0000313|RefSeq:XP_018860059.1};	--	PF01095.19:Pectinesterase
gene-Jman002G0222500	4.97	3.37	4.88	1.17	1.35	1.52	2.79	1.45	3.14	3.9	2.97	4.35	1.46	2.17	1.59	35.29	51.17	2.73	GO:0005794,Golgi apparatus; GO:0000139,Golgi membrane; GO:0016021,integral component of membrane; GO:0015020,glucuronosyltransferase activity; GO:0080116,glucuronoxylan glucuronosyltransferase activity; GO:0046872,metal ion binding; GO:0071555,cell wall organization; GO:0010417,glucuronoxylan biosynthetic process; GO:0009834,plant-type secondary cell wall biogenesis; GO:0045492,xylan biosynthetic…	--	K20890 xylan alpha-glucuronosyltransferase [EC:2.4.1.-] | (RefSeq) UDP-glucuronate:xylan alpha-glucuronosyltransferase 1-like (A)	UDP-glucuronate:xylan alpha-glucuronosyltransferase 1-like [Cajanus cajan]	RecName: Full=UDP-glucuronate:xylan alpha-glucuronosyltransferase 1; Short=UDP-GlcA:xylan glucuronyltransferase 1; EC=2.4.1.-; AltName: Full=Glycogenin-like protein 1; AltName: Full=Plant glycogenin-like starch initiation protein 1; AltName: Full=Protein GLUCURONIC ACID SUBSTITUTION OF XYLAN 1; Short=AtGUX1;	SubName: Full=UDP-glucuronate:xylan alpha-glucuronosyltransferase 1-like {ECO:0000313|RefSeq:XP_018816390.1, ECO:0000313|RefSeq:XP_018816391.1, ECO:0000313|RefSeq:XP_018816393.1};	Glycosyl transferase, family 8 - glycogenin	PF01501.20:Glycosyl transferase family 8
gene-Jman002G0229200	63.31	137.52	151.53	39.11	24.09	0	0	0.1	0	15.51	15.44	16.15	39.18	45.52	48.22	0	0	0	--	--	--	--	--	--	--	--
gene-Jman002G0229900	0.41	0.35	0.72	1.36	1.62	0.6	1.11	1.07	1.43	1.65	1.97	1.49	7.93	6.52	7.14	9.25	7.07	4.77	GO:0016021,integral component of membrane; GO:0004650,polygalacturonase activity; GO:0005975,carbohydrate metabolic process	ko00040: Pentose and glucuronate interconversions	K01184 polygalacturonase [EC:3.2.1.15] | (RefSeq) probable polygalacturonase At3g15720 (A)	PREDICTED: probable polygalacturonase [Juglans regia]	RecName: Full=Probable polygalacturonase; Short=PG {ECO:0000250|UniProtKB:Q7M1E7}; EC=3.2.1.15; AltName: Full=Pectinase {ECO:0000250|UniProtKB:Q7M1E7};	SubName: Full=probable polygalacturonase {ECO:0000313|RefSeq:XP_018827756.1};	--	PF00295.17:Glycosyl hydrolases family 28
gene-Jman002G0230100	7.01	5.35	22.67	5.5	6.73	6.68	15.29	9.38	13.74	6.78	6.7	5.15	9.97	8.21	7.64	17.93	14.38	10.68	--	--	--	PREDICTED: uncharacterized protein LOC108996141 [Juglans regia]	--	SubName: Full=uncharacterized protein LOC108996141 {ECO:0000313|RefSeq:XP_018827450.1};	--	--
gene-Jman002G0231300	4.76	6.32	4.15	3.22	3.44	4	2.45	2.7	1.84	3.71	4.73	5.22	3.33	3.08	3.73	0.41	0.53	1.75	GO:0009507,chloroplast; GO:0005739,mitochondrion; GO:0003677,DNA binding; GO:0004519,endonuclease activity; GO:0046872,metal ion binding; GO:0000373,Group II intron splicing; GO:0006314,intron homing; GO:0090615,mitochondrial mRNA processing; GO:0097031,NA; GO:1900864,mitochondrial RNA modification; GO:0007005,mitochondrion organization; GO:0032885,regulation of polysaccharide biosynthetic proces…	ko00230: Purine metabolism; ko00250: Alanine, aspartate and glutamate metabolism	K00764 amidophosphoribosyltransferase [EC:2.4.2.14] | (RefSeq) amidophosphoribosyltransferase, chloroplastic-like (A)	PREDICTED: uncharacterized protein LOC108996256 [Juglans regia]	RecName: Full=Nuclear intron maturase 4, mitochondrial {ECO:0000303|PubMed:19946041}; Short=AtnMat4 {ECO:0000303|PubMed:19946041}; EC=3.1.-.-; AltName: Full=Nuclear intron maturase 2 b {ECO:0000303|PubMed:12527773}; Short=AtnMat2b {ECO:0000303|PubMed:12527773}; Flags: Precursor;	SubName: Full=uncharacterized protein LOC108996256 {ECO:0000313|RefSeq:XP_018827568.1, ECO:0000313|RefSeq:XP_018827569.1, ECO:0000313|RefSeq:XP_018827570.1};	FOG: Reverse transcriptase	PF01348.21:Type II intron maturase
gene-Jman002G0232100	1.87	1.45	0.93	0.87	0.5	0.62	0.53	0.4	0.57	1.25	1.09	0.88	0.45	0.63	0.67	0.06	0.18	0.47	GO:0043231,intracellular membrane-bounded organelle; GO:0004519,endonuclease activity; GO:0003723,RNA binding; GO:0009451,RNA modification	--	K06180 23S rRNA pseudouridine1911/1915/1917 synthase [EC:5.4.99.23] | (RefSeq) pentatricopeptide repeat-containing protein At1g20230 isoform X1 (A)	PREDICTED: pentatricopeptide repeat-containing protein At2g13600-like [Juglans regia]	RecName: Full=Pentatricopeptide repeat-containing protein At2g21090;	SubName: Full=pentatricopeptide repeat-containing protein At2g13600-like {ECO:0000313|RefSeq:XP_018827846.1};	FOG: PPR repeat	PF01535.20:PPR repeat
gene-Jman002G0232200	0.5	0.24	2.14	0.67	0.67	0.5	1.91	1.42	2.53	3.3	4.09	2.8	0.64	0.99	0.43	0.2	0.26	0.14	--	--	--	PREDICTED: uncharacterized protein LOC108996412 [Juglans regia]	--	SubName: Full=uncharacterized protein LOC108996412 {ECO:0000313|RefSeq:XP_018827847.1};	--	--
gene-Jman002G0233000	2.78	2.4	7.05	2.29	2.18	1.97	6.43	4.28	5.82	2.54	2.23	2.11	4.72	5.68	4.8	10.66	8.45	4.38	GO:0005737,cytoplasm; GO:0005634,nucleus; GO:0046872,metal ion binding; GO:0004842,ubiquitin-protein transferase activity; GO:0042742,defense response to bacterium; GO:0009867,jasmonic acid mediated signaling pathway; GO:0009611,response to wounding	--	K16280 E3 ubiquitin-protein ligase RGLG [EC:2.3.2.27] | (RefSeq) E3 ubiquitin-protein ligase RGLG1-like (A)	PREDICTED: E3 ubiquitin-protein ligase RGLG1-like [Juglans regia]	RecName: Full=E3 ubiquitin-protein ligase RGLG3 {ECO:0000305}; EC=2.3.2.27 {ECO:0000305}; AltName: Full=RING domain ligase 3 {ECO:0000303|PubMed:22898498};	SubName: Full=E3 ubiquitin-protein ligase RGLG1-like {ECO:0000313|RefSeq:XP_018827722.1, ECO:0000313|RefSeq:XP_018827723.1};	Copine	PF07002.16:Copine
gene-Jman002G0233700	1.14	1.54	1.5	3.91	2.67	2.75	1.28	1.44	1	0.87	1.42	1.51	3.08	2.82	2.91	0.76	0.86	2.1	--	--	K08869 aarF domain-containing kinase | (RefSeq) putative aarF domain-containing protein kinase 1 (A)	PREDICTED: putative methyltransferase DDB_G0268948 [Juglans regia]	--	SubName: Full=putative methyltransferase DDB_G0268948 {ECO:0000313|RefSeq:XP_018827413.1};	Methyltransferase	PF08241.12:Methyltransferase domain
gene-Jman002G0235900	5.19	10.23	8.93	3.04	3.53	1.82	2.74	5.76	1.9	3.32	3.44	2.5	3.5	6.01	3.75	1.06	0.86	1.52	GO:0009507,chloroplast; GO:0009941,chloroplast envelope; GO:0009536,plastid; GO:0004028,3-chloroallyl aldehyde dehydrogenase activity; GO:0004029,aldehyde dehydrogenase (NAD) activity; GO:0033721,aldehyde dehydrogenase (NADP+) activity; GO:0004030,aldehyde dehydrogenase [NAD(P)+] activity; GO:0006081,cellular aldehyde metabolic process; GO:0009737,response to abscisic acid; GO:0009414,response to…	ko00010: Glycolysis / Gluconeogenesis; ko00053: Ascorbate and aldarate metabolism; ko00071: Fatty acid degradation; ko00280: Valine, leucine and isoleucine degradation; ko00310: Lysine degradation; ko00330: Arginine and proline metabolism; ko00340: Histidine metabolism; ko00380: Tryptophan metabolism; ko00410: beta-Alanine metabolism; ko00561: Glycerolipid metabolism; ko00620: Pyruvate metabolism…	K00128 aldehyde dehydrogenase (NAD+) [EC:1.2.1.3] | (RefSeq) aldehyde dehydrogenase family 3 member H1-like isoform X1 (A)	PREDICTED: aldehyde dehydrogenase family 3 member H1-like isoform X2 [Juglans regia]	RecName: Full=Aldehyde dehydrogenase family 3 member I1, chloroplastic; Short=AtALDH3; Short=Ath-ALDH3; EC=1.2.1.3; Flags: Precursor;	SubName: Full=aldehyde dehydrogenase family 3 member H1-like isoform X2 {ECO:0000313|RefSeq:XP_018827776.1};	Aldehyde dehydrogenase	PF00171.22:Aldehyde dehydrogenase family
gene-Jman002G0237300	10.03	6.14	14.17	4.65	2.05	3.87	1.33	1.61	2.35	2.64	2.85	2.1	1.71	1.49	1.43	0.79	0.91	0.89	GO:0005783,endoplasmic reticulum; GO:0005789,endoplasmic reticulum membrane; GO:0005794,Golgi apparatus; GO:0016021,integral component of membrane; GO:0005886,plasma membrane; GO:0005774,vacuolar membrane; GO:0005773,vacuole; GO:0004040,amidase activity; GO:0103073,anandamide amidohydrolase activity; GO:0047412,N-(long-chain-acyl)ethanolamine deacylase activity; GO:0102077,oleamide hydrolase acti…	ko00970: Aminoacyl-tRNA biosynthesis	K02433 aspartyl-tRNA(Asn)/glutamyl-tRNA(Gln) amidotransferase subunit A [EC:6.3.5.6 6.3.5.7] | (RefSeq) glutamyl-tRNA(Gln) amidotransferase subunit A, chloroplastic/mitochondrial (A)	fatty acid amide hydrolase-like isoform X1 [Herrania umbratica]	RecName: Full=Fatty acid amide hydrolase; EC=3.5.1.99; AltName: Full=N-acylethanolamine amidohydrolase;	SubName: Full=Fatty acid amide hydrolase {ECO:0000313|EMBL:EOX92709.1};	Amidases	PF01425.21:Amidase
gene-Jman002G0238000	0.24	0.19	0.34	1.38	1.38	0.89	1.37	0.78	1.32	0.39	0.48	0.84	0.96	1.39	1.25	1.37	1.8	2.88	GO:0016021,integral component of membrane; GO:0008519,ammonium transmembrane transporter activity	--	K03320 ammonium transporter, Amt family | (RefSeq) ammonium transporter 3 member 1-like (A)	PREDICTED: ammonium transporter 3 member 1-like [Juglans regia]	RecName: Full=Ammonium transporter 3 member 1; Short=OsAMT3;1;	SubName: Full=ammonium transporter 3 member 1-like {ECO:0000313|RefSeq:XP_018827616.1};	Ammonia permease	PF00909.21:Ammonium Transporter Family
gene-Jman002G0239300	2.87	3.68	40.72	2.01	3.18	2.39	5.92	6.67	4.28	5.25	5.08	4.52	37.37	17.37	22.33	113.68	119.63	64.04	--	--	--	hypothetical protein L484_017734 [Morus notabilis]	--	SubName: Full=Uncharacterized protein {ECO:0000313|EMBL:EXC35033.1};	--	--
gene-Jman002G0241000	6.47	9.31	10.67	13.62	16.91	3.28	2.67	1.72	2.84	14.65	12.53	12.76	5.21	5.71	4.23	1.53	1.7	2.46	GO:0016021,integral component of membrane; GO:0005886,plasma membrane; GO:0005524,ATP binding; GO:0005509,calcium ion binding; GO:0030247,polysaccharide binding; GO:0004674,protein serine/threonine kinase activity; GO:0007166,cell surface receptor signaling pathway	--	--	PREDICTED: wall-associated receptor kinase-like 22 [Juglans regia]	RecName: Full=Wall-associated receptor kinase-like 8; EC=2.7.11.-; Flags: Precursor;	SubName: Full=wall-associated receptor kinase-like 22 {ECO:0000313|RefSeq:XP_018853084.1};	--	PF13947.6:Wall-associated receptor kinase galacturonan-binding
gene-Jman002G0241500	4.03	2.92	5.64	1.64	1.74	0.39	0.18	0.49	0.22	1.79	1.65	1.8	0.43	1.04	0.54	0.49	0.19	0.22	GO:0005783,endoplasmic reticulum; GO:0016021,integral component of membrane; GO:0005886,plasma membrane	--	K21435 ankyrin repeat domain-containing protein 6 | (RefSeq) mucin-17-like (A)	PREDICTED: ankyrin repeat-containing protein At5g02620-like [Juglans regia]	RecName: Full=Ankyrin repeat-containing protein At5g02620;	SubName: Full=ankyrin repeat-containing protein At5g02620-like {ECO:0000313|RefSeq:XP_018810885.1};	FOG: Ankyrin repeat	PF12796.7:Ankyrin repeats (3 copies)
gene-Jman002G0244200	10.23	10.74	2.98	21.96	17.87	14.01	23.28	16.41	27.47	24.35	21.03	20.12	219.83	38.41	175.33	25.89	63.92	196.93	GO:0016021,integral component of membrane; GO:0005886,plasma membrane; GO:0005524,ATP binding; GO:0004674,protein serine/threonine kinase activity; GO:0010449,root meristem growth; GO:0016032,viral process	ko04016: MAPK signaling pathway - plant	K20718 LRR receptor-like serine/threonine-protein kinase ERECTA [EC:2.7.11.1] | (RefSeq) LRR receptor-like serine/threonine-protein kinase ERL1 (A)	PREDICTED: receptor-like protein kinase HSL1 [Juglans regia]	RecName: Full=Receptor-like protein kinase 2; EC=2.7.11.1; Flags: Precursor;	SubName: Full=receptor-like protein kinase HSL1 {ECO:0000313|RefSeq:XP_018830709.1};	FOG: Leucine rich repeat	PF13855.6:Leucine rich repeat
gene-Jman002G0247100	5.69	7.86	8.04	16.15	17.9	11.94	24.98	28.31	24.29	6.31	5.53	5.92	18.26	20.11	18.63	31.94	29.13	13.79	--	ko00514: Other types of O-glycan biosynthesis	K13667 protein glucosyltransferase [EC:2.4.1.-] | (RefSeq) O-glucosyltransferase rumi (A)	PREDICTED: O-glucosyltransferase rumi homolog [Juglans regia]	--	SubName: Full=O-glucosyltransferase rumi homolog {ECO:0000313|RefSeq:XP_018830767.1};	Endoplasmic reticulum protein EP58, contains filamin rod domain and KDEL motif	PF05686.12:Glycosyl transferase family 90
gene-Jman002G0247400	8.12	6.54	4.11	3.8	1.74	5.31	0.74	1.95	1.49	3.24	3.88	3.98	3.45	3.6	2.53	14.47	11.86	7.84	GO:0005737,cytoplasm; GO:0046914,transition metal ion binding; GO:0046916,cellular transition metal ion homeostasis; GO:0030001,metal ion transport	ko03008: Ribosome biogenesis in eukaryotes	K11883 RNA-binding protein NOB1 | (RefSeq) RNA-binding protein NOB1 isoform X1 (A)	PREDICTED: nucleolar protein 58-like isoform X1 [Juglans regia]	RecName: Full=Heavy metal-associated isoprenylated plant protein 39 {ECO:0000303|PubMed:21072340, ECO:0000303|PubMed:23368984}; Short=AtHIP39 {ECO:0000303|PubMed:21072340, ECO:0000303|PubMed:23368984}; Flags: Precursor;	SubName: Full=nucleolar protein 58-like isoform X1 {ECO:0000313|RefSeq:XP_018830692.1};	Copper chaperone	PF00403.26:Heavy-metal-associated domain
gene-Jman002G0248700	5.98	16.1	8.06	20.71	21.37	11.47	35.91	15.87	44.84	3.43	6.12	3.47	13.18	9.34	10.78	22.04	8.39	3.06	GO:0080008,Cul4-RING E3 ubiquitin ligase complex; GO:0005829,cytosol; GO:0005634,nucleus; GO:0009658,chloroplast organization; GO:0009908,flower development; GO:0043496,regulation of protein homodimerization activity; GO:0010224,response to UV-B	ko04120: Ubiquitin mediated proteolysis; ko04712: Circadian rhythm - plant	K10143 E3 ubiquitin-protein ligase RFWD2 [EC:2.3.2.27] | (RefSeq) WD repeat-containing protein RUP2 (A)	PREDICTED: WD repeat-containing protein RUP2 [Juglans regia]	RecName: Full=WD repeat-containing protein RUP2; AltName: Full=Protein EARLY FLOWERING BY OVEREXPRESSION 2; AltName: Full=Protein EPRESSOR OF UV-B PHOTOMORPHOGENESIS 2;	SubName: Full=WD repeat-containing protein RUP2 {ECO:0000313|RefSeq:XP_018830865.1};	--	PF00400.32:WD domain, G-beta repeat
gene-Jman002G0249800	7.26	6.18	13.77	12.71	14.39	15.94	18.08	14.26	19.64	12.67	11.69	11.97	19.46	11.51	21.96	62.23	45.83	44.93	--	--	K08360 cytochrome b-561 [EC:1.16.5.1] | (RefSeq) transmembrane ascorbate ferrireductase 1-like (A)	PREDICTED: uncharacterized protein LOC108998592 [Juglans regia]	--	SubName: Full=uncharacterized protein LOC108998592 {ECO:0000313|RefSeq:XP_018830719.1};	--	--
gene-Jman002G0250100	5.77	2.94	3.93	7.66	7.45	6.23	9.59	9.12	9	46.2	38.61	53.68	7.83	10.3	8.61	4.55	4.08	6.08	GO:0016021,integral component of membrane; GO:0016020,membrane; GO:0005886,plasma membrane; GO:0005524,ATP binding; GO:0004674,protein serine/threonine kinase activity; GO:0019199,transmembrane receptor protein kinase activity; GO:0010234,anther wall tapetum cell fate specification; GO:0009556,microsporogenesis; GO:0046777,protein autophosphorylation	ko04016: MAPK signaling pathway - plant; ko04626: Plant-pathogen interaction	K13420 LRR receptor-like serine/threonine-protein kinase FLS2 [EC:2.7.11.1] | (RefSeq) LRR receptor-like serine/threonine-protein kinase FLS2 (A)	PREDICTED: leucine-rich repeat receptor protein kinase EMS1-like [Juglans regia]	RecName: Full=Leucine-rich repeat receptor protein kinase EMS1 {ECO:0000305}; EC=2.7.11.1; AltName: Full=Protein EXCESS MICROSPOROCYTES 1 {ECO:0000303|PubMed:12154130}; AltName: Full=Protein EXTRA SPOROGENOUS CELLS {ECO:0000303|PubMed:12401166}; Flags: Precursor;	SubName: Full=leucine-rich repeat receptor protein kinase EMS1-like {ECO:0000313|RefSeq:XP_018830610.1};	--	PF13855.6:Leucine rich repeat
gene-Jman002G0253100	1.98	2.44	1.39	1.09	1.07	1.51	0.91	0.7	0.8	1.76	1.92	1.77	0.63	0.88	0.73	0.2	0.17	0.46	GO:0009507,chloroplast; GO:0004519,endonuclease activity; GO:0003723,RNA binding; GO:0008270,zinc ion binding; GO:0031425,chloroplast RNA processing; GO:0009451,RNA modification	--	K15271 ATP-dependent DNA helicase HFM1/MER3 [EC:3.6.4.12] | (RefSeq) uncharacterized protein LOC104243736 (A)	PREDICTED: pentatricopeptide repeat-containing protein At2g22410, mitochondrial-like [Juglans regia]	RecName: Full=Pentatricopeptide repeat-containing protein At2g29760, chloroplastic; AltName: Full=Protein ORGANELLE TRANSCRIPT PROCESSING 81 {ECO:0000303|PubMed:19934379}; Flags: Precursor;	SubName: Full=pentatricopeptide repeat-containing protein At2g22410, mitochondrial-like {ECO:0000313|RefSeq:XP_018830613.1};	FOG: PPR repeat	PF01535.20:PPR repeat
gene-Jman002G0255000	3.31	3.28	2.19	0.37	0.33	0.55	0.3	0.57	0.15	0.13	0.15	0.22	11.62	13.43	12.58	1.3	6.64	25.27	GO:0005737,cytoplasm; GO:0045544,gibberellin 20-oxidase activity; GO:0046872,metal ion binding; GO:0009908,flower development; GO:0009740,gibberellic acid mediated signaling pathway; GO:0009686,gibberellin biosynthetic process; GO:0048366,leaf development; GO:0009739,response to gibberellin; GO:0048575,short-day photoperiodism, flowering; GO:0009826,unidimensional cell growth	ko00904: Diterpenoid biosynthesis	K05282 gibberellin 20-oxidase [EC:1.14.11.12] | (RefSeq) gibberellin 20 oxidase 1 (A)	PREDICTED: gibberellin 20 oxidase 1 [Juglans regia]	RecName: Full=Gibberellin 20 oxidase 1; EC=1.14.11.-; AltName: Full=GA 20-oxidase 1; Short=AtGA20ox1; AltName: Full=Gibberellin C-20 oxidase 1;	SubName: Full=gibberellin 20 oxidase 1 {ECO:0000313|RefSeq:XP_018830863.1};	Iron/ascorbate family oxidoreductases	PF03171.20:2OG-Fe(II) oxygenase superfamily
gene-Jman002G0255200	0.09	0.07	0.98	2.31	2.87	0.84	5.36	2.06	4.56	0.59	1.03	0.99	7.43	5.37	4.84	37.91	46.76	15.41	GO:0052689,carboxylic ester hydrolase activity; GO:0008152,metabolic process	ko00950: Isoquinoline alkaloid biosynthesis	K22097 3-O-acetylpapaveroxine carboxylesterase [EC:3.1.1.105] | (RefSeq) carboxylesterase 1-like (A)	PREDICTED: carboxylesterase 1-like [Juglans regia]	RecName: Full=Carboxylesterase 1; Short=AeCXE1; EC=3.1.1.1;	SubName: Full=carboxylesterase 1-like {ECO:0000313|RefSeq:XP_018830853.1};	Arylacetamide deacetylase	PF07859.13:alpha/beta hydrolase fold
gene-Jman002G0255300	2.35	0.95	1.69	4.48	4.65	4.68	12.56	3.35	15.81	3.03	2.64	2.21	0.58	1.58	1.07	0.33	0.38	0.34	GO:0005634,nucleus; GO:0003677,DNA binding; GO:0003700,DNA-binding transcription factor activity; GO:0042803,protein homodimerization activity; GO:0071219,cellular response to molecule of bacterial origin; GO:0006952,defense response; GO:0050777,negative regulation of immune response; GO:0045892,negative regulation of transcription, DNA-templated; GO:0006355,regulation of transcription, DNA-templ…	ko00760: Nicotinate and nicotinamide metabolism	K06210 nicotinamide mononucleotide adenylyltransferase [EC:2.7.7.1 2.7.7.18] | (RefSeq) uncharacterized protein LOC112290805 (A)	PREDICTED: uncharacterized protein LOC108998530 [Juglans regia]	RecName: Full=Trihelix transcription factor ASR3 {ECO:0000303|PubMed:25770109}; AltName: Full=Protein ARABIDOPSIS SH4-RELATED3 {ECO:0000303|PubMed:25770109};	SubName: Full=uncharacterized protein LOC108998530 {ECO:0000313|RefSeq:XP_018830642.1};	--	PF00069.25:Protein kinase domain
gene-Jman002G0255700	0.23	0.36	0.18	1.27	1.27	0.59	4.31	1.11	4.41	0	0.18	0.06	1.87	2.5	1.57	2.27	3.27	1.84	GO:0090575,RNA polymerase II transcription factor complex; GO:0003700,DNA-binding transcription factor activity; GO:0046983,protein dimerization activity; GO:0000977,RNA polymerase II regulatory region sequence-specific DNA binding; GO:0006357,regulation of transcription by RNA polymerase II; GO:0006355,regulation of transcription, DNA-templated; GO:0006351,transcription, DNA-templated	--	--	PREDICTED: transcription factor bHLH36-like [Juglans regia]	RecName: Full=Transcription factor bHLH120; AltName: Full=Basic helix-loop-helix protein 120; Short=AtbHLH120; Short=bHLH 120; AltName: Full=Transcription factor EN 4; AltName: Full=bHLH transcription factor bHLH120;	SubName: Full=transcription factor bHLH36-like {ECO:0000313|RefSeq:XP_018830619.1};	--	PF00010.26:Helix-loop-helix DNA-binding domain
gene-Jman002G0260700	1.65	8.09	3.19	0.71	0.96	0.55	1.73	1.05	1.93	0.52	0.69	0.57	1.3	1.31	0.95	10.22	7.83	3.17	GO:0004805,trehalose-phosphatase activity; GO:0005992,trehalose biosynthetic process	ko00500: Starch and sucrose metabolism	K01087 trehalose 6-phosphate phosphatase [EC:3.1.3.12] | (RefSeq) trehalose-phosphate phosphatase A-like (A)	PREDICTED: trehalose-phosphate phosphatase A-like [Juglans regia]	RecName: Full=Trehalose-phosphate phosphatase A; Short=AtTPPA; EC=3.1.3.12; AltName: Full=Trehalose 6-phosphate phosphatase;	SubName: Full=trehalose-phosphate phosphatase A-like {ECO:0000313|RefSeq:XP_018815873.1, ECO:0000313|RefSeq:XP_018815874.1, ECO:0000313|RefSeq:XP_018815875.1};	Trehalose-6-phosphate synthase component TPS1 and related subunits	PF02358.16:Trehalose-phosphatase
gene-Jman002G0262400	0.05	0.1	0.1	1.83	2.24	1.66	1.48	3.27	1.15	6.14	4.62	5.84	0.39	0.1	0.1	0.1	0.82	1.56	GO:0009507,chloroplast; GO:0008106,alcohol dehydrogenase (NADP+) activity; GO:0004033,aldo-keto reductase (NADP) activity; GO:0070401,NADP+ binding; GO:0016229,steroid dehydrogenase activity; GO:0055114,oxidation-reduction process; GO:0009409,response to cold; GO:0009651,response to salt stress; GO:0009636,response to toxic substance; GO:0009414,response to water deprivation	ko00010: Glycolysis / Gluconeogenesis; ko00040: Pentose and glucuronate interconversions; ko00561: Glycerolipid metabolism	K00002 alcohol dehydrogenase (NADP+) [EC:1.1.1.2] | (RefSeq) aldo-keto reductase family 4 member C9 (A)	PREDICTED: aldo-keto reductase family 4 member C9-like [Juglans regia]	RecName: Full=NADPH-dependent aldo-keto reductase, chloroplastic {ECO:0000303|PubMed:21169366}; Short=AtChlAKR {ECO:0000303|PubMed:21169366}; EC=1.1.1.- {ECO:0000269|PubMed:19616008, ECO:0000269|PubMed:21169366}; AltName: Full=Aldo-keto reductase family 4 member C9;	SubName: Full=aldo-keto reductase family 4 member C9-like {ECO:0000313|RefSeq:XP_018859805.1};	Aldo/keto reductase family proteins	PF00248.21:Aldo/keto reductase family
gene-Jman002G0267200	27.98	16.64	14.88	13.77	12.52	10.47	32.26	11.96	44.16	19.53	22.97	18.94	2.13	3.59	1.83	0.58	0.58	0.54	GO:0005615,extracellular space; GO:0004185,serine-type carboxypeptidase activity; GO:0009742,brassinosteroid mediated signaling pathway; GO:0051603,proteolysis involved in cellular protein catabolic process	--	K16297 serine carboxypeptidase-like clade II [EC:3.4.16.-] | (RefSeq) serine carboxypeptidase-like 25 isoform X1 (A)	PREDICTED: serine carboxypeptidase-like 25 isoform X1 [Juglans regia]	RecName: Full=Serine carboxypeptidase-like 25; EC=3.4.16.-; Flags: Precursor;	SubName: Full=serine carboxypeptidase-like 25 isoform X1 {ECO:0000313|RefSeq:XP_018816738.1};	Serine carboxypeptidases (lysosomal cathepsin A)	PF00450.22:Serine carboxypeptidase
gene-Jman002G0267600	15.21	18.01	26.19	41.75	44.8	34.19	48.09	55.86	55.07	8.33	14.4	9.99	25.83	24.49	22.41	30.19	28.44	21.33	GO:0005634,nucleus; GO:0007165,signal transduction	--	--	PREDICTED: ninja-family protein AFP3-like [Juglans regia]	RecName: Full=Ninja-family protein AFP3; AltName: Full=ABI five-binding protein 3; Short=ABI5-binding protein 3;	SubName: Full=ninja-family protein AFP3-like {ECO:0000313|RefSeq:XP_018816680.1, ECO:0000313|RefSeq:XP_018816681.1};	--	PF16136.5:Putative nuclear localisation signal
gene-Jman002G0267900	1.94	2.67	1.02	0.8	0.85	0.81	0.44	0.42	0.45	4.08	5.13	5.23	0.56	0.67	0.67	0.07	0.17	0.28	--	--	--	PREDICTED: uncharacterized protein LOC108988194 isoform X2 [Juglans regia]	--	SubName: Full=uncharacterized protein LOC108988194 isoform X2 {ECO:0000313|RefSeq:XP_018816895.1};	--	--
gene-Jman002G0268100	9.74	8.57	10.39	4.25	4.5	4.57	6.63	4.69	6.12	9.2	7.49	8.06	24.5	52.84	22.42	22.46	21.14	19.1	GO:0009507,chloroplast; GO:0016787,hydrolase activity	ko00860: Porphyrin and chlorophyll metabolism	K13544 pheophorbidase [EC:3.1.1.82] | (RefSeq) pheophorbidase isoform X1 (A)	PREDICTED: putative methylesterase 11, chloroplastic [Juglans regia]	RecName: Full=Putative methylesterase 11, chloroplastic; Short=AtMES11; EC=3.1.1.-; Flags: Precursor;	SubName: Full=putative methylesterase 11, chloroplastic {ECO:0000313|RefSeq:XP_018816873.1};	--	PF12697.7:Alpha/beta hydrolase family
gene-Jman002G0270800	0.71	2	4.55	3.94	5.01	2.43	7.77	5.87	8.75	2.32	2.12	2.25	4.16	4.87	3.65	12.18	6.92	3.9	GO:0043680,filiform apparatus; GO:0016021,integral component of membrane; GO:0005622,intracellular; GO:0016020,membrane; GO:0005886,plasma membrane; GO:0009506,plasmodesma; GO:0005524,ATP binding; GO:0004672,protein kinase activity; GO:0004674,protein serine/threonine kinase activity; GO:0009738,abscisic acid-activated signaling pathway; GO:0009742,brassinosteroid mediated signaling pathway; GO:0…	ko04626: Plant-pathogen interaction	K13435 serine/threonine-protein kinase Pto | (RefSeq) receptor-like protein kinase HERK 1 (A)	PREDICTED: receptor-like protein kinase FERONIA [Juglans regia]	RecName: Full=Receptor-like protein kinase FERONIA; EC=2.7.11.1; AltName: Full=Protein SIRENE; Flags: Precursor;	SubName: Full=receptor-like protein kinase FERONIA {ECO:0000313|RefSeq:XP_018816847.1};	Serine/threonine protein kinase	PF07714.17:Protein tyrosine kinase
gene-Jman002G0270900	5.55	9.11	7.69	5.16	4.87	4.67	10.96	7.22	10.3	5.2	4.52	5.38	5.1	5.96	4.17	16.78	9.06	3.93	GO:0043680,filiform apparatus; GO:0016021,integral component of membrane; GO:0005622,intracellular; GO:0016020,membrane; GO:0005886,plasma membrane; GO:0009506,plasmodesma; GO:0005524,ATP binding; GO:0004672,protein kinase activity; GO:0004674,protein serine/threonine kinase activity; GO:0009738,abscisic acid-activated signaling pathway; GO:0009742,brassinosteroid mediated signaling pathway; GO:0…	ko04626: Plant-pathogen interaction	K13435 serine/threonine-protein kinase Pto | (RefSeq) Pto; serine/threonine protein kinase Pto (A)	PREDICTED: putative receptor-like protein kinase At5g39000 [Juglans regia]	RecName: Full=Receptor-like protein kinase FERONIA; EC=2.7.11.1; AltName: Full=Protein SIRENE; Flags: Precursor;	SubName: Full=putative receptor-like protein kinase At5g39000 {ECO:0000313|RefSeq:XP_018816855.1};	Serine/threonine protein kinase	PF07714.17:Protein tyrosine kinase
gene-Jman002G0271500	12.5	6.08	11.79	1.96	2.76	2.86	5.15	2.74	7.92	6.32	4.82	8.49	2.2	3.71	2.55	44.09	93.26	23.27	GO:0031225,anchored component of membrane; GO:0005886,plasma membrane; GO:0005774,vacuolar membrane; GO:0016049,cell growth; GO:0010215,cellulose microfibril organization; GO:0009834,plant-type secondary cell wall biogenesis	--	K15121 solute carrier family 25, member 44 | (RefSeq) solute carrier family 25 member 44-like (A)	PREDICTED: COBRA-like protein 4 [Juglans regia]	RecName: Full=COBRA-like protein 4; Flags: Precursor;	SubName: Full=COBRA-like protein 4 {ECO:0000313|RefSeq:XP_018816998.1};	--	PF04833.15:COBRA-like protein
gene-Jman002G0271800	2.19	0.82	4.94	1.26	1.5	0.77	3.36	5.59	1.81	2.1	1.71	0.62	2.13	0.32	0.9	11.84	18.93	2.34	GO:0046658,anchored component of plasma membrane; GO:0005886,plasma membrane; GO:0008081,phosphoric diester hydrolase activity; GO:0006629,lipid metabolic process	--	--	PREDICTED: PI-PLC X domain-containing protein At5g67130-like isoform X1 [Juglans regia]	RecName: Full=PI-PLC X domain-containing protein At5g67130; Flags: Precursor;	SubName: Full=PI-PLC X domain-containing protein At5g67130-like isoform X1 {ECO:0000313|RefSeq:XP_018816566.1};	--	--
gene-Jman002G0271900	2.85	3.18	3.1	0.58	0.72	0.59	0.68	1.6	0.57	0.7	0.33	0.57	0.25	0.22	0.14	5.62	1.72	0.16	GO:0016021,integral component of membrane; GO:0020037,heme binding; GO:0005506,iron ion binding; GO:0004497,monooxygenase activity; GO:0016705,oxidoreductase activity, acting on paired donors, with incorporation or reduction of molecular oxygen	ko00905: Brassinosteroid biosynthesis	K09590 brassinosteroid-6-oxidase 1 [EC:1.14.-.-] | (RefSeq) cytochrome P450 85A-like (A)	PREDICTED: cytochrome P450 85A-like [Juglans regia]	RecName: Full=Cytochrome P450 85A; EC=1.14.-.-; AltName: Full=C6-oxidase;	SubName: Full=cytochrome P450 85A-like {ECO:0000313|RefSeq:XP_018816550.1};	Cytochrome P450 CYP4/CYP19/CYP26 subfamilies	PF00067.22:Cytochrome P450
gene-Jman002G0272700	3.22	0.64	0	67.01	68.11	75.05	41.82	72.49	34.11	19.87	23.64	25.48	6.15	6.78	5.7	3.55	3.73	4.2	GO:0005634,nucleus; GO:0003700,DNA-binding transcription factor activity; GO:0046983,protein dimerization activity; GO:0000977,RNA polymerase II regulatory region sequence-specific DNA binding; GO:0045944,positive regulation of transcription by RNA polymerase II; GO:0006351,transcription, DNA-templated	--	K09264 MADS-box transcription factor, plant | (RefSeq) truncated transcription factor CAULIFLOWER A-like (A)	PREDICTED: truncated transcription factor CAULIFLOWER A-like [Juglans regia]	RecName: Full=Agamous-like MADS-box protein AGL8 homolog; AltName: Full=POTM1-1;	SubName: Full=truncated transcription factor CAULIFLOWER A-like {ECO:0000313|RefSeq:XP_018816775.1};	MADS box transcription factor	PF01486.17:K-box region
gene-Jman002G0278200	62.52	78.27	27.72	22.08	18.68	25.99	14.95	15.95	13.45	37.45	47.79	48.85	34.25	35.99	32	253.72	171.01	56.94	GO:0005829,cytosol; GO:0005516,calmodulin binding; GO:0004351,glutamate decarboxylase activity; GO:0030170,pyridoxal phosphate binding; GO:0006536,glutamate metabolic process; GO:0046686,response to cadmium ion	ko00250: Alanine, aspartate and glutamate metabolism; ko00410: beta-Alanine metabolism; ko00430: Taurine and hypotaurine metabolism; ko00650: Butanoate metabolism	K01580 glutamate decarboxylase [EC:4.1.1.15] | (RefSeq) glutamate decarboxylase 1 (A)	PREDICTED: glutamate decarboxylase 1 [Juglans regia]	RecName: Full=Glutamate decarboxylase 1; Short=GAD 1; EC=4.1.1.15;	SubName: Full=glutamate decarboxylase 1 {ECO:0000313|RefSeq:XP_018816807.1};	Glutamate decarboxylase/sphingosine phosphate lyase	PF00282.19:Pyridoxal-dependent decarboxylase conserved domain
gene-Jman002G0279600	17.96	11.14	13.44	46.1	47.91	34.6	41.05	56.4	41.61	29.81	28.33	28.24	16.76	24.2	20.15	1.97	4.27	17.4	--	--	--	PREDICTED: uncharacterized protein LOC108987949 isoform X1 [Juglans regia]	--	SubName: Full=uncharacterized protein LOC108987949 isoform X1 {ECO:0000313|RefSeq:XP_018816576.1};	--	PF01497.18:Periplasmic binding protein
gene-Jman002G0280300	13.95	10.76	9.87	5.27	3.5	7.02	3.55	7.03	3.31	1.34	1.52	1.61	0.62	0.38	0.35	3.3	1.86	0.76	GO:0005634,nucleus; GO:0003700,DNA-binding transcription factor activity; GO:0046872,metal ion binding; GO:0043565,sequence-specific DNA binding; GO:0044212,transcription regulatory region DNA binding; GO:0009738,abscisic acid-activated signaling pathway; GO:0019760,glucosinolate metabolic process; GO:0009788,negative regulation of abscisic acid-activated signaling pathway; GO:0006355,regulation …	--	--	PREDICTED: zinc finger protein 4-like [Juglans regia]	RecName: Full=Zinc finger protein 4 {ECO:0000305};	SubName: Full=zinc finger protein 4-like {ECO:0000313|RefSeq:XP_018816836.1, ECO:0000313|RefSeq:XP_018816837.1};	--	PF13912.6:C2H2-type zinc finger
gene-Jman002G0280600	0.33	13.02	4.7	0.85	0.58	0.45	0.68	0.72	0.48	0.1	0.29	0.24	0.49	0.43	0.35	2.92	2.39	0.85	GO:0004842,ubiquitin-protein transferase activity; GO:0010200,response to chitin	ko04120: Ubiquitin mediated proteolysis	K10260 F-box and WD-40 domain protein 7 | (RefSeq) WD40/YVTN repeat-like-containing domain (A)	PREDICTED: U-box domain-containing protein 21-like [Juglans regia]	RecName: Full=U-box domain-containing protein 20; EC=2.3.2.27; AltName: Full=Plant U-box protein 20; AltName: Full=RING-type E3 ubiquitin transferase PUB20 {ECO:0000305};	SubName: Full=U-box domain-containing protein 21-like {ECO:0000313|RefSeq:XP_018816549.1};	--	PF04564.15:U-box domain
gene-Jman002G0281600	15.98	22.68	93.63	4.36	5.52	4.94	6.39	4.9	4.75	10.89	9.61	8.16	20.48	25.33	20.58	40.52	20.11	18.2	GO:0005783,endoplasmic reticulum; GO:0004190,aspartic-type endopeptidase activity; GO:0008233,peptidase activity; GO:0012501,programmed cell death; GO:0030163,protein catabolic process	--	K22683 aspartyl protease family protein [EC:3.4.23.-] | (RefSeq) aspartyl protease family protein 2 (A)	PREDICTED: aspartic proteinase PCS1 [Juglans regia]	RecName: Full=Aspartic proteinase PCS1; EC=3.4.23.-; AltName: Full=Aspartic protease 38; Short=AtASP38; AltName: Full=Protein EMBRYO DEFECTIVE 24; AltName: Full=Protein PROMOTION OF CELL SURVIVAL 1; Flags: Precursor;	SubName: Full=aspartic proteinase PCS1 {ECO:0000313|RefSeq:XP_018816893.1};	Aspartyl protease	PF14543.6:Xylanase inhibitor N-terminal
gene-Jman002G0282200	15.77	17.56	20.4	7.49	9.15	8.26	51.64	18.25	41.4	7.9	6.61	5.14	7.62	10.24	6.27	15.32	27.08	19.32	GO:0005737,cytoplasm; GO:0005739,mitochondrion; GO:0005634,nucleus; GO:0016818,hydrolase activity, acting on acid anhydrides, in phosphorus-containing anhydrides; GO:0046872,metal ion binding	--	K07766 diphosphoinositol-polyphosphate diphosphatase [EC:3.6.1.52] | (RefSeq) nudix hydrolase 17, mitochondrial-like (A)	PREDICTED: nudix hydrolase 17, mitochondrial-like [Juglans regia]	RecName: Full=Nudix hydrolase 17, mitochondrial; Short=AtNUDT17; EC=3.6.1.-; Flags: Precursor;	SubName: Full=nudix hydrolase 17, mitochondrial-like {ECO:0000313|RefSeq:XP_018816555.1};	Diadenosine and diphosphoinositol polyphosphate phosphohydrolase	PF00293.28:NUDIX domain
gene-Jman002G0282300	5.01	9.44	7.61	1.76	1.49	3.37	2.46	3.4	2.77	2.5	3.58	3.19	5.74	5.43	6.24	6.89	6.68	3.47	GO:0016021,integral component of membrane; GO:0009506,plasmodesma; GO:0016032,viral process	--	--	PREDICTED: cysteine-rich repeat secretory protein 60 [Juglans regia]	RecName: Full=Cysteine-rich repeat secretory protein 60; AltName: Full=Plasmodesmata-located protein 7; Short=PDLP7; Flags: Precursor;	SubName: Full=cysteine-rich repeat secretory protein 60 {ECO:0000313|RefSeq:XP_018817014.1};	--	PF01657.17:Salt stress response/antifungal
gene-Jman002G0284200	0.08	0.08	0.56	1.31	2.01	0.71	1.1	2.59	0.87	1.89	2.32	2.29	4.32	5.28	4.42	1.13	1.1	4.11	GO:0009507,chloroplast; GO:0004161,dimethylallyltranstransferase activity; GO:0004311,farnesyltranstransferase activity; GO:0004337,geranyltranstransferase activity; GO:0046872,metal ion binding; GO:0016117,carotenoid biosynthetic process; GO:0045337,farnesyl diphosphate biosynthetic process; GO:0033384,geranyl diphosphate biosynthetic process; GO:0033386,geranylgeranyl diphosphate biosynthetic p…	ko00900: Terpenoid backbone biosynthesis	K13789 geranylgeranyl diphosphate synthase, type II [EC:2.5.1.1 2.5.1.10 2.5.1.29] | (RefSeq) geranylgeranyl pyrophosphate synthase, chloroplastic/chromoplastic-like (A)	PREDICTED: geranylgeranyl pyrophosphate synthase, chloroplastic/chromoplastic-like [Juglans regia]	RecName: Full=Geranylgeranyl pyrophosphate synthase, chloroplastic; Short=GGPP synthase; Short=GGPS; EC=2.5.1.-; AltName: Full=(2E,6E)-farnesyl diphosphate synthase; AltName: Full=Dimethylallyltranstransferase; EC=2.5.1.1; AltName: Full=Farnesyl diphosphate synthase; AltName: Full=Farnesyltranstransferase; EC=2.5.1.29; AltName: Full=Geranyltranstransferase; EC=2.5.1.10; Flags: Precursor;	SubName: Full=geranylgeranyl pyrophosphate synthase, chloroplastic/chromoplastic-like {ECO:0000313|RefSeq:XP_018816865.1};	Geranylgeranyl pyrophosphate synthase/Polyprenyl synthetase	PF00348.17:Polyprenyl synthetase
gene-Jman002G0285000	1.2	1.79	0.4	2.67	4.22	0.46	9.93	5.08	9.75	1.05	0.81	1.11	3.32	2.91	2.88	0.91	1.24	1.45	GO:0005634,nucleus; GO:0003700,DNA-binding transcription factor activity; GO:0000981,DNA-binding transcription factor activity, RNA polymerase II-specific; GO:0043565,sequence-specific DNA binding; GO:0001135,RNA polymerase II transcription regulator recruiting activity; GO:0044212,transcription regulatory region DNA binding; GO:0030154,cell differentiation; GO:0006357,regulation of transcription…	--	K09422 transcription factor MYB, plant | (RefSeq) MYBA6; R2R3 MYB transcription factor (A)	PREDICTED: transcription factor MYB90-like [Juglans regia]	RecName: Full=Transcription factor MYB90; AltName: Full=Myb-related protein 90; Short=AtMYB90; AltName: Full=Production of anthocyanin pigment 2 protein;	SubName: Full=transcription factor MYB90-like {ECO:0000313|RefSeq:XP_018816575.1};	Transcription factor, Myb superfamily	PF00249.31:Myb-like DNA-binding domain
gene-Jman002G0285800	8.85	5.3	9.67	2.21	2.75	2.21	4.11	5.13	5.15	6.34	5.73	5.03	3.7	2.91	7.92	1.18	0.57	2.24	--	--	--	PREDICTED: pentatricopeptide repeat-containing protein At1g77360, mitochondrial-like isoform X1 [Juglans regia]	--	SubName: Full=pentatricopeptide repeat-containing protein At1g77360, mitochondrial-like isoform X1 {ECO:0000313|RefSeq:XP_018816981.1};	--	--
gene-Jman002G0288300	0.28	2.65	13	0.52	0.3	0	0.4	0.19	0.1	0.33	0.6	0.61	1.47	1.78	1.38	4.01	2.98	1.63	--	--	--	PREDICTED: uncharacterized protein LOC108987998 [Juglans regia]	--	SubName: Full=uncharacterized protein LOC108987998 {ECO:0000313|RefSeq:XP_018816622.1};	--	--
gene-Jman002G0290100	5.37	7.67	4.94	2.52	2.5	3.13	2.66	3.32	3.38	5.34	4.89	5.27	1.65	2.58	2.68	0.96	0.87	1.23	GO:0016021,integral component of membrane; GO:0005774,vacuolar membrane; GO:0015297,antiporter activity; GO:0015238,drug transmembrane transporter activity; GO:0046618,drug export; GO:0006855,drug transmembrane transport	--	K03327 multidrug resistance protein, MATE family | (RefSeq) protein DETOXIFICATION 14-like (A)	PREDICTED: protein DETOXIFICATION 14-like [Juglans regia]	RecName: Full=Protein DETOXIFICATION 14 {ECO:0000303|PubMed:11739388}; Short=AtDTX14 {ECO:0000303|PubMed:11739388}; AltName: Full=Multidrug and toxic compound extrusion protein 14 {ECO:0000305}; Short=MATE protein 14 {ECO:0000305};	SubName: Full=protein DETOXIFICATION 14-like {ECO:0000313|RefSeq:XP_018816870.1};	Uncharacterized membrane protein, predicted efflux pump	PF01554.18:MatE
gene-Jman002G0290400	51.32	20.93	47.28	18.55	12.82	15.84	40.93	19.34	45.66	18.49	13.5	12.73	4.31	4.37	2.43	10.03	8.63	2.75	--	--	--	PREDICTED: uncharacterized protein LOC108988002 [Juglans regia]	--	SubName: Full=uncharacterized protein LOC108988002 {ECO:0000313|RefSeq:XP_018816626.1};	--	--
gene-Jman002G0291100	0.09	0.1	0.59	8.93	6.47	1.44	4.48	2.82	3.32	0.33	0.59	0.2	30.84	17.01	21.43	34.86	37.38	67.19	GO:0008289,lipid binding; GO:0006869,lipid transport	--	--	PREDICTED: non-specific lipid-transfer protein 2 [Juglans regia]	RecName: Full=Non-specific lipid-transfer protein 2 {ECO:0000303|PubMed:23913675}; AltName: Full=Allergen Api g 6.0101 {ECO:0000303|PubMed:23913675}; AltName: Allergen=Api g 6 {ECO:0000303|PubMed:23913675};	SubName: Full=non-specific lipid-transfer protein 2 {ECO:0000313|RefSeq:XP_018816661.1};	--	PF14368.6:Probable lipid transfer
gene-Jman002G0294300	0.99	1.51	0.11	0.06	0.06	0.11	0.03	0.3	0.09	0.22	0.06	0.12	101.08	19.54	75.15	14.88	45.85	69.2	GO:0016021,integral component of membrane; GO:0020037,heme binding; GO:0005506,iron ion binding; GO:0004497,monooxygenase activity; GO:0016705,oxidoreductase activity, acting on paired donors, with incorporation or reduction of molecular oxygen; GO:0033466,trans-zeatin biosynthetic process	ko00908: Zeatin biosynthesis	K10717 cytokinin trans-hydroxylase | (RefSeq) cytokinin hydroxylase-like (A)	PREDICTED: cytokinin hydroxylase-like [Juglans regia]	RecName: Full=Cytokinin hydroxylase; EC=1.14.13.-; AltName: Full=Cytochrome P450 35A1;	SubName: Full=cytokinin hydroxylase-like {ECO:0000313|RefSeq:XP_018816564.1};	Cytochrome P450 CYP4/CYP19/CYP26 subfamilies	PF00067.22:Cytochrome P450
gene-Jman002G0295500	0.49	0.77	2.41	0.99	1.41	0.51	2.18	1.99	2.87	1.53	0.95	0.85	6.28	5	5.61	6.68	9.1	3.99	GO:0031969,chloroplast membrane; GO:0016021,integral component of membrane; GO:0004252,serine-type endopeptidase activity	--	K09650 rhomboid-like protein [EC:3.4.21.105] | (RefSeq) rhomboid-like protein isoform 1 (A)	PREDICTED: RHOMBOID-like protein 9, chloroplastic isoform X2 [Juglans regia]	RecName: Full=RHOMBOID-like protein 9, chloroplastic {ECO:0000303|PubMed:17181860}; Short=AtRBL9 {ECO:0000303|PubMed:17181860}; EC=3.4.21.- {ECO:0000305}; Flags: Precursor;	SubName: Full=RHOMBOID-like protein 9, chloroplastic isoform X2 {ECO:0000313|RefSeq:XP_018836167.1, ECO:0000313|RefSeq:XP_018836168.1, ECO:0000313|RefSeq:XP_018836169.1};	Rhomboid family proteins	PF01694.22:Rhomboid family
gene-Jman002G0298000	3.13	5.11	3.12	2.96	1.68	3.47	1.43	1.58	1.6	1.79	1.58	2.13	0.23	0.53	0.19	0.36	0.34	0.1	GO:0005634,nucleus; GO:0003677,DNA binding; GO:0046872,metal ion binding; GO:0006355,regulation of transcription, DNA-templated; GO:0006351,transcription, DNA-templated	ko04075: Plant hormone signal transduction	K13415 protein brassinosteroid insensitive 1 [EC:2.7.10.1 2.7.11.1] | (RefSeq) uncharacterized protein LOC103413440 isoform X1 (A)	PREDICTED: squamosa promoter-binding-like protein 16 [Juglans regia]	RecName: Full=Squamosa promoter-binding-like protein 16;	SubName: Full=squamosa promoter-binding-like protein 16 {ECO:0000313|RefSeq:XP_018812113.1};	--	PF03110.14:SBP domain
gene-Jman002G0299700	1.13	2.39	3.09	2.1	1.6	1.91	4.53	2.12	5.76	1.79	1.42	1.19	0.2	0.69	0.55	163.08	112.78	3.51	GO:0005768,endosome; GO:0005794,Golgi apparatus; GO:0000139,Golgi membrane; GO:0016021,integral component of membrane; GO:0005802,trans-Golgi network; GO:0008168,methyltransferase activity; GO:0045492,xylan biosynthetic process	--	K18801 glucuronoxylan 4-O-methyltransferase [EC:2.1.1.112] | (RefSeq) glucuronoxylan 4-O-methyltransferase 3-like (A)	PREDICTED: probable methyltransferase At1g27930 [Juglans regia]	RecName: Full=Probable methyltransferase At1g27930; EC=2.1.1.- {ECO:0000305};	SubName: Full=probable methyltransferase At1g27930 {ECO:0000313|RefSeq:XP_018860145.1};	--	PF04669.13:Polysaccharide biosynthesis
gene-Jman002G0300500	4.34	4.35	10.71	15.4	19.37	17.92	22.19	12.38	23.8	8.24	10.46	7.17	5.23	6.78	5.26	3.56	2.58	2.81	--	--	--	PREDICTED: uncharacterized protein LOC109021882 [Juglans regia]	--	SubName: Full=uncharacterized protein LOC109021882 {ECO:0000313|RefSeq:XP_018860155.1};	--	PF04862.12:Protein of unknown function (DUF642)
gene-Jman002G0301800	0.56	0.42	0.76	1.43	1.5	0.99	1.88	0.94	2.11	0.66	0.42	0.33	0.21	0.26	0.28	15.32	25.27	0.39	GO:0005576,extracellular region; GO:0016298,lipase activity; GO:0004806,triglyceride lipase activity; GO:0002213,defense response to insect; GO:0016042,lipid catabolic process	ko00100: Steroid biosynthesis	K01052 lysosomal acid lipase/cholesteryl ester hydrolase [EC:3.1.1.13] | (RefSeq) triacylglycerol lipase 2-like (A)	PREDICTED: triacylglycerol lipase 2-like [Juglans regia]	RecName: Full=Triacylglycerol lipase 2; EC=3.1.1.3; Flags: Precursor;	SubName: Full=triacylglycerol lipase 2-like {ECO:0000313|RefSeq:XP_018822064.1};	Triglyceride lipase-cholesterol esterase	PF00561.20:alpha/beta hydrolase fold
gene-Jman002G0302800	5.06	14.09	8.96	3.01	3.17	2.58	4.38	3.41	4.72	8.99	7.86	8.56	1.32	1.78	0.96	2.6	0.87	1	GO:0046872,metal ion binding; GO:0016740,transferase activity; GO:0016567,protein ubiquitination	--	K21440 ankyrin repeat domain-containing protein 50 | (RefSeq) uncharacterized protein LOC111995348 (A)	PREDICTED: ankyrin repeat domain-containing protein 17-like [Juglans regia]	RecName: Full=Probable E3 ubiquitin-protein ligase XBOS32; EC=2.3.2.27; AltName: Full=Ankyrin repeat domain and RING finger-containing protein XBOS32; AltName: Full=RING-type E3 ubiquitin transferase XBOS32; AltName: Full=XB3 protein homolog 2;	SubName: Full=ankyrin repeat domain-containing protein 17-like {ECO:0000313|RefSeq:XP_018845105.1};	FOG: Ankyrin repeat	PF12796.7:Ankyrin repeats (3 copies)
gene-Jman002G0308500	15	14.59	13.23	15.98	14.03	10.45	48.39	21.76	72.36	12.76	16.16	13.28	20.63	17.98	13.03	58.36	46.81	38.96	GO:0005634,nucleus; GO:0005886,plasma membrane; GO:0046872,metal ion binding; GO:0004842,ubiquitin-protein transferase activity; GO:0009738,abscisic acid-activated signaling pathway; GO:0009850,auxin metabolic process; GO:0009690,cytokinin metabolic process; GO:0080148,negative regulation of response to water deprivation	--	K16280 E3 ubiquitin-protein ligase RGLG [EC:2.3.2.27] | (RefSeq) E3 ubiquitin-protein ligase RGLG2 (A)	PREDICTED: E3 ubiquitin-protein ligase RGLG2 [Populus euphratica]	RecName: Full=E3 ubiquitin-protein ligase RGLG2 {ECO:0000305}; EC=2.3.2.27 {ECO:0000305}; AltName: Full=RING domain ligase 2 {ECO:0000303|PubMed:17586653};	SubName: Full=E3 ubiquitin-protein ligase RGLG2 {ECO:0000313|EMBL:EXB37451.1};	Copine	PF07002.16:Copine
gene-Jman002G0314700	0	0	0	0.91	0.77	0.09	41.29	9.62	36.44	0	0	0	0	0	0.1	157.54	111.46	4.17	GO:0005634,nucleus; GO:0003677,DNA binding; GO:0006355,regulation of transcription, DNA-templated; GO:0006351,transcription, DNA-templated	--	K09422 transcription factor MYB, plant | (RefSeq) myb-related protein 305-like isoform X1 (A)	PREDICTED: myb-related protein 305-like isoform X2 [Juglans regia]	RecName: Full=Myb-related protein 305;	SubName: Full=myb-related protein 305-like isoform X2 {ECO:0000313|RefSeq:XP_018822970.1};	Transcription factor, Myb superfamily	PF00249.31:Myb-like DNA-binding domain
gene-Jman002G0316100	0.56	0.87	0.29	10.22	11.11	3.79	3.88	5.79	2.91	0.24	0.33	0.34	15.01	8.19	14.5	68.66	54.32	35.72	GO:0009570,chloroplast stroma; GO:0004089,carbonate dehydratase activity; GO:0008270,zinc ion binding; GO:0015976,carbon utilization	ko00910: Nitrogen metabolism	K01673 carbonic anhydrase [EC:4.2.1.1] | (RefSeq) carbonic anhydrase 2-like (A)	PREDICTED: carbonic anhydrase 2-like [Juglans regia]	RecName: Full=Carbonic anhydrase, chloroplastic; EC=4.2.1.1; AltName: Full=Carbonate dehydratase; Flags: Precursor;	SubName: Full=carbonic anhydrase 2-like {ECO:0000313|RefSeq:XP_018823093.1};	Predicted carbonic anhydrase involved in protection against oxidative damage	PF00484.19:Carbonic anhydrase
gene-Jman002G0316500	36.24	18.47	12.3	39.02	43.37	44.39	77.6	80.64	75.37	14.41	14.18	14.19	3.96	6.7	4.58	2.83	3	5.02	GO:0005576,extracellular region; GO:0016788,hydrolase activity, acting on ester bonds; GO:0016042,lipid catabolic process	ko00511: Other glycan degradation	K01206 alpha-L-fucosidase [EC:3.2.1.51] | (RefSeq) alpha-L-fucosidase 3 (A)	PREDICTED: GDSL esterase/lipase At3g27950-like [Juglans regia]	RecName: Full=GDSL esterase/lipase At3g27950; EC=3.1.1.-; AltName: Full=Extracellular lipase At3g27950; Flags: Precursor;	SubName: Full=GDSL esterase/lipase At3g27950-like {ECO:0000313|RefSeq:XP_018823120.1};	--	PF00657.22:GDSL-like Lipase/Acylhydrolase
gene-Jman002G0316600	1.17	0.58	1.65	3.53	4.7	2.39	4.01	5.41	3.76	0.9	0.84	1.36	3.28	2.53	3.28	10.93	18.81	7.42	GO:0005886,plasma membrane; GO:0009860,pollen tube growth; GO:0031347,regulation of defense response	ko00500: Starch and sucrose metabolism	K01087 trehalose 6-phosphate phosphatase [EC:3.1.3.12] | (RefSeq) trehalose-phosphate phosphatase A-like (A)	PREDICTED: uncharacterized protein LOC108992869 [Juglans regia]	RecName: Full=Protein KINESIN LIGHT CHAIN-RELATED 2 {ECO:0000303|PubMed:23204523}; AltName: Full=Kinesin light chain-like protein 1 {ECO:0000303|Ref.1}; Short=AtKLC1 {ECO:0000303|Ref.1};	SubName: Full=uncharacterized protein LOC108992869 {ECO:0000313|RefSeq:XP_018823118.1, ECO:0000313|RefSeq:XP_018823119.1};	Kinesin light chain	PF13424.6:Tetratricopeptide repeat
gene-Jman002G0318200	30.39	37.95	11.28	54.59	51.62	37.08	76.8	57.85	88.94	19.68	20.83	16.63	34.7	35.77	31.7	34.73	40.19	29.95	GO:0043231,intracellular membrane-bounded organelle; GO:0080043,quercetin 3-O-glucosyltransferase activity; GO:0080044,quercetin 7-O-glucosyltransferase activity; GO:0008152,metabolic process	ko00940: Phenylpropanoid biosynthesis	K23260 scopoletin glucosyltransferase [EC:2.4.1.128] | (RefSeq) flavonoid glucosyltransferase (A)	PREDICTED: UDP-glycosyltransferase 90A1-like [Juglans regia]	RecName: Full=UDP-glycosyltransferase 90A1; EC=2.4.1.-;	SubName: Full=UDP-glycosyltransferase 90A1-like {ECO:0000313|RefSeq:XP_018826319.1};	UDP-glucuronosyl and UDP-glucosyl transferase	PF00201.18:UDP-glucoronosyl and UDP-glucosyl transferase
gene-Jman002G0320400	144.19	132.14	126.43	239.12	177.74	171.1	466.75	169.22	607.1	154.55	166.26	159.36	85.49	136.27	99.28	1	1.38	8.09	--	--	--	PREDICTED: gibberellin-regulated protein 14-like [Juglans regia]	--	SubName: Full=gibberellin-regulated protein 14-like {ECO:0000313|RefSeq:XP_018822971.1, ECO:0000313|RefSeq:XP_018822972.1};	--	--
gene-Jman002G0320900	5.82	27.35	16.56	1.58	1.9	2.4	8.93	3.58	5.69	2.92	2.32	3.36	6.21	8.55	4.67	17.63	13.81	3.09	GO:0008270,zinc ion binding; GO:0009737,response to abscisic acid; GO:0010200,response to chitin	--	--	PREDICTED: zinc finger AN1 domain-containing stress-associated protein 12-like [Juglans regia]	RecName: Full=Zinc finger AN1 domain-containing stress-associated protein 12; Short=AtSAP12;	SubName: Full=zinc finger AN1 domain-containing stress-associated protein 12-like {ECO:0000313|RefSeq:XP_018822964.1};	Predicted Zn-finger protein	PF01428.16:AN1-like Zinc finger
gene-Jman002G0321200	6.28	6.42	10	9.15	7.04	0	0	0	0	8.39	7.3	8.55	6.71	7.55	7.12	0	0	0	--	--	--	PREDICTED: protein LATERAL ROOT PRIMORDIUM 1-like [Juglans regia]	--	SubName: Full=protein LATERAL ROOT PRIMORDIUM 1-like {ECO:0000313|RefSeq:XP_018806859.1};	--	--
gene-Jman002G0322600	8.43	9.68	4.08	17.3	18.71	19.62	15.77	18.54	10.27	8.12	10.89	11.67	2.57	3.93	2.52	0.33	0.34	0.84	--	--	--	PREDICTED: uncharacterized protein LOC108992845 [Juglans regia]	--	SubName: Full=uncharacterized protein LOC108992845 {ECO:0000313|RefSeq:XP_018823073.1};	--	PF16808.5:Coiled-coil N-terminus of cGMP-dependent protein kinase
gene-Jman002G0323300	9.74	42.01	41.66	8.89	7.68	8.16	10.38	9.99	8.42	6.68	7.98	7.47	9.51	6.83	10.93	22.73	16.8	10.32	--	--	--	PREDICTED: uncharacterized protein LOC108992879 [Juglans regia]	--	SubName: Full=uncharacterized protein LOC108992879 {ECO:0000313|RefSeq:XP_018823131.1};	--	PF07059.12:Protein of unknown function (DUF1336)
gene-Jman002G0324500	0.58	1.94	4.98	0.54	0.72	0.4	0.47	0.49	0.32	0.98	1.35	1.17	2.91	0.76	1.18	25.4	16.18	8.07	--	ko04626: Plant-pathogen interaction	K13457 disease resistance protein RPM1 | (RefSeq) disease resistance protein RPM1 isoform X3 (A)	PREDICTED: uncharacterized protein LOC108992770 [Juglans regia]	--	SubName: Full=uncharacterized protein LOC108992770 {ECO:0000313|RefSeq:XP_018822954.1};	--	PF04601.13:Domain of unknown function (DUF569)
gene-Jman002G0324600	2.21	1.57	1.26	0.83	0.94	0.8	0.39	0.62	0.81	2.46	1.96	2.19	0.5	0.16	0.15	0.03	0.03	0.25	GO:0043231,intracellular membrane-bounded organelle; GO:0004519,endonuclease activity; GO:0003723,RNA binding; GO:0016556,mRNA modification	--	K03798 cell division protease FtsH [EC:3.4.24.-] | (RefSeq) ATP-dependent zinc metalloprotease FTSH 6, chloroplastic-like (A)	PREDICTED: putative pentatricopeptide repeat-containing protein At3g28640 [Juglans regia]	RecName: Full=Pentatricopeptide repeat-containing protein At3g28660;	SubName: Full=putative pentatricopeptide repeat-containing protein At3g28640 {ECO:0000313|RefSeq:XP_018822953.1};	FOG: PPR repeat	PF01535.20:PPR repeat
gene-Jman002G0325200	7.05	41.11	62.7	2.83	2.3	3.09	3.57	2.98	2.54	4.76	3.03	4.23	5.37	11.45	4.89	2.87	0.51	1.25	GO:0016021,integral component of membrane	--	--	hypothetical protein CFP56_55739 [Quercus suber]	--	SubName: Full=Uncharacterized protein {ECO:0000313|EMBL:KRH01125.1, ECO:0000313|EnsemblPlants:GLYMA18G49050.2};	--	--
gene-Jman002G0326300	21.11	5.58	2.39	1.23	0.56	0.85	4.47	1.03	5.93	1.89	2.02	2.01	6.91	7.8	12.46	0.37	0.63	2.79	GO:0005829,cytosol; GO:0005634,nucleus; GO:0017172,cysteine dioxygenase activity; GO:0046872,metal ion binding; GO:0070483,detection of hypoxia; GO:0018171,peptidyl-cysteine oxidation; GO:0001666,response to hypoxia	ko00430: Taurine and hypotaurine metabolism	K10712 cysteamine dioxygenase [EC:1.13.11.19] | (RefSeq) plant cysteine oxidase 2-like (A)	PREDICTED: plant cysteine oxidase 2-like [Juglans regia]	RecName: Full=Plant cysteine oxidase 2 {ECO:0000303|PubMed:24599061}; EC=1.13.11.20;	SubName: Full=plant cysteine oxidase 2-like {ECO:0000313|RefSeq:XP_018813792.1};	Uncharacterized conserved protein	PF07847.12:PCO_ADO
gene-Jman002G0326600	0.24	0.06	0	4.6	3.76	1.59	26.05	9.81	22.57	0.35	0.32	0.45	1.24	0.66	0.56	2.02	3.44	1.3	GO:0005634,nucleus; GO:0003700,DNA-binding transcription factor activity; GO:0043565,sequence-specific DNA binding; GO:0048826,cotyledon morphogenesis; GO:0009965,leaf morphogenesis; GO:0080022,primary root development; GO:0009744,response to sucrose; GO:0006351,transcription, DNA-templated	--	K09338 homeobox-leucine zipper protein | (RefSeq) homeobox-leucine zipper protein HAT7-like (A)	PREDICTED: homeobox-leucine zipper protein HAT7-like [Juglans regia]	RecName: Full=Homeobox-leucine zipper protein ATHB-13; AltName: Full=HD-ZIP protein ATHB-13; AltName: Full=Homeodomain transcription factor ATHB-13;	SubName: Full=homeobox-leucine zipper protein HAT7-like {ECO:0000313|RefSeq:XP_018813793.1};	Transcription factor HEX, contains HOX and HALZ domains	PF00046.29:Homeodomain
gene-Jman002G0328700	9.32	24.88	11.77	4.22	3.49	5.56	2.96	2.67	3.12	7.86	9.91	5.89	1.38	3.51	1.61	1.44	1.11	0.85	GO:0005634,nucleus; GO:0003677,DNA binding; GO:0006355,regulation of transcription, DNA-templated; GO:0006351,transcription, DNA-templated	--	K09422 transcription factor MYB, plant | (RefSeq) myb-related protein 306-like (A)	PREDICTED: myb-related protein 306-like [Juglans regia]	RecName: Full=Myb-related protein 306;	SubName: Full=myb-related protein 306-like {ECO:0000313|RefSeq:XP_018817045.1};	Transcription factor, Myb superfamily	PF00249.31:Myb-like DNA-binding domain
gene-Jman002G0329800	2.5	4.17	7.06	0.79	0.33	0.83	1.17	0.82	0.84	1.1	0.73	1.36	1.5	2.57	0.72	42.59	37.66	18.6	GO:0016021,integral component of membrane; GO:0015171,amino acid transmembrane transporter activity; GO:0003333,amino acid transmembrane transport	--	K15015 solute carrier family 32 (vesicular inhibitory amino acid transporter) | (RefSeq) vacuolar amino acid transporter 1-like isoform X1 (A)	PREDICTED: vacuolar amino acid transporter 1-like isoform X1 [Juglans regia]	RecName: Full=Amino acid transporter AVT1J {ECO:0000305}; Short=AtAvt1J {ECO:0000303|PubMed:27925655};	SubName: Full=vacuolar amino acid transporter 1-like isoform X1 {ECO:0000313|RefSeq:XP_018813991.1};	Amino acid transporters	PF01490.18:Transmembrane amino acid transporter protein
gene-Jman002G0330000	1.37	0.51	1	0.47	0.55	0.62	0.32	0.3	0.34	1.39	0.66	0.96	0.31	0.23	0.31	0.49	0.68	0.72	GO:0009941,chloroplast envelope; GO:0009535,chloroplast thylakoid membrane; GO:0016021,integral component of membrane; GO:0005524,ATP binding; GO:0004176,ATP-dependent peptidase activity; GO:0004222,metalloendopeptidase activity; GO:0008237,metallopeptidase activity; GO:0008270,zinc ion binding; GO:0010205,photoinhibition; GO:0010206,photosystem II repair; GO:0010027,thylakoid membrane organizati…	--	K03798 cell division protease FtsH [EC:3.4.24.-] | (RefSeq) ATP-dependent zinc metalloprotease FTSH 6, chloroplastic (A)	PREDICTED: ATP-dependent zinc metalloprotease FTSH 6, chloroplastic [Juglans regia]	RecName: Full=ATP-dependent zinc metalloprotease FTSH 6, chloroplastic; Short=AtFTSH6; EC=3.4.24.-; Flags: Precursor;	SubName: Full=ATP-dependent zinc metalloprotease FTSH 6, chloroplastic {ECO:0000313|RefSeq:XP_018813999.1};	AAA+-type ATPase containing the peptidase M41 domain	PF01434.18:Peptidase family M41
gene-Jman002G0330100	125.64	96.58	33.65	38.06	33.91	58.52	13.69	19.41	12.52	47.6	42.5	38.35	0.9	3.95	0.72	0	0.05	0.05	GO:0005618,cell wall; GO:0005615,extracellular space; GO:0033897,ribonuclease T2 activity; GO:0003723,RNA binding	--	K01166 ribonuclease T2 [EC:3.1.27.1] | (RefSeq) extracellular ribonuclease LE-like isoform X1 (A)	PREDICTED: extracellular ribonuclease LE-like isoform X2 [Juglans regia]	RecName: Full=Extracellular ribonuclease LE; Short=RNase LE; EC=3.1.27.1; Flags: Precursor;	SubName: Full=extracellular ribonuclease LE-like isoform X2 {ECO:0000313|RefSeq:XP_018814004.1};	Ribonuclease, T2 family	PF00445.18:Ribonuclease T2 family
gene-Jman002G0330700	4.51	3.82	8.76	13.76	15.57	13.7	12.9	14.09	9.71	4.33	7.57	6.94	7.34	6.87	5.43	27.72	24.36	14.53	GO:0005634,nucleus; GO:0003700,DNA-binding transcription factor activity; GO:0046872,metal ion binding; GO:0043565,sequence-specific DNA binding; GO:0009908,flower development; GO:0006355,regulation of transcription, DNA-templated; GO:0006351,transcription, DNA-templated	ko04712: Circadian rhythm - plant	K16222 Dof zinc finger protein DOF5.5 | (RefSeq) cyclic dof factor 1-like (A)	PREDICTED: cyclic dof factor 2-like [Juglans regia]	RecName: Full=Cyclic dof factor 2; AltName: Full=Dof zinc finger protein DOF5.2; Short=AtDOF5.2;	SubName: Full=cyclic dof factor 2-like {ECO:0000313|RefSeq:XP_018819982.1};	--	PF02701.15:Dof domain, zinc finger
gene-Jman002G0331000	41.33	32.87	50.36	102.88	93.22	42.99	95.44	74.33	115.53	85.53	129.04	90.46	104.1	136.99	104.15	29.51	33.31	76.24	GO:0005618,cell wall; GO:0005576,extracellular region; GO:0016020,membrane; GO:0009664,plant-type cell wall organization	--	K20628 expansin | (RefSeq) expansin-A10-like (A)	PREDICTED: expansin-A10-like [Juglans regia]	RecName: Full=Expansin-A1; Short=AtEXPA1; AltName: Full=Alpha-expansin-1; Short=At-EXP1; Short=AtEx1; AltName: Full=Ath-ExpAlpha-1.2; Flags: Precursor;	SubName: Full=expansin-A10-like {ECO:0000313|RefSeq:XP_018814018.1, ECO:0000313|RefSeq:XP_018819981.1, ECO:0000313|RefSeq:XP_018860454.1};	--	PF01357.21:Pollen allergen
gene-Jman002G0332600	7.33	17.24	3.3	6.25	6.46	16.34	89.99	54.85	170.45	0.74	0.67	2.91	6.74	7.36	3.8	11.54	25.34	34.82	--	--	--	--	--	--	--	--
gene-Jman002G0333100	0.9	0.4	1.67	6.95	10.07	5.23	13.24	20.88	32.87	0.18	0	0.33	1.75	1.86	1.92	10.39	8.35	7.89	--	--	--	--	--	--	--	--
gene-Jman002G0333200	0	0	0.17	0	0	0	4.76	5.33	12.62	0	0	0	0	0.18	0	12.26	10.89	6.75	--	--	--	--	--	--	--	--
gene-Jman002G0333700	1.59	3.56	4.45	5.29	3.66	6.51	11.75	10.96	18.39	2.78	3.33	6.36	2.69	3.41	2.19	18.57	16.38	10.14	--	--	--	--	--	--	--	--
gene-Jman002G0337400	27.23	17.83	22.67	7.02	7.81	13.36	11.91	7.24	14.42	8.05	5.7	5.32	0.28	0.06	0	0	0	0	GO:0005576,extracellular region; GO:0016788,hydrolase activity, acting on ester bonds; GO:0016042,lipid catabolic process	ko00561: Glycerolipid metabolism	K00679 phospholipid:diacylglycerol acyltransferase [EC:2.3.1.158] | (RefSeq) hypothetical protein (A)	PREDICTED: GDSL esterase/lipase At1g71691-like, partial [Juglans regia]	RecName: Full=GDSL esterase/lipase At1g71691; EC=3.1.1.-; AltName: Full=Extracellular lipase At1g71691; Flags: Precursor;	SubName: Full=GDSL esterase/lipase At1g71691-like {ECO:0000313|RefSeq:XP_018840974.1};	--	PF00657.22:GDSL-like Lipase/Acylhydrolase
gene-Jman002G0337500	0.27	0.36	0.28	2.08	2.39	1.7	1.52	0.78	1.62	2.62	3.76	3.48	2.33	12.76	2.51	0.17	0.43	0.7	GO:0005576,extracellular region; GO:0016788,hydrolase activity, acting on ester bonds; GO:0016042,lipid catabolic process	ko00561: Glycerolipid metabolism	K00679 phospholipid:diacylglycerol acyltransferase [EC:2.3.1.158] | (RefSeq) hypothetical protein (A)	PREDICTED: GDSL esterase/lipase At1g33811 [Juglans regia]	RecName: Full=GDSL esterase/lipase At1g33811; EC=3.1.1.-; AltName: Full=Extracellular lipase At1g33811; Flags: Precursor;	SubName: Full=GDSL esterase/lipase At1g33811 {ECO:0000313|RefSeq:XP_018849481.1};	--	PF00657.22:GDSL-like Lipase/Acylhydrolase
gene-Jman002G0337800	23.9	9.27	10.44	5.55	4.74	7.17	7.31	10.94	10.96	16.31	9.34	19.13	6.35	11.36	5.44	31.68	64.44	42.76	GO:0005794,Golgi apparatus; GO:0000139,Golgi membrane; GO:0016021,integral component of membrane; GO:0030775,glucuronoxylan 4-O-methyltransferase activity; GO:0009808,lignin metabolic process; GO:0005976,polysaccharide metabolic process; GO:0045492,xylan biosynthetic process; GO:0045491,xylan metabolic process	--	K18801 glucuronoxylan 4-O-methyltransferase [EC:2.1.1.112] | (RefSeq) glucuronoxylan 4-O-methyltransferase 1-like (A)	PREDICTED: glucuronoxylan 4-O-methyltransferase 1-like [Juglans regia]	RecName: Full=Glucuronoxylan 4-O-methyltransferase 3; EC=2.1.1.112;	SubName: Full=glucuronoxylan 4-O-methyltransferase 1-like {ECO:0000313|RefSeq:XP_018849479.1};	--	PF04669.13:Polysaccharide biosynthesis
[truncated: 2,767 more rows]

[truncated: 1 more sheets: Table S11]
